# Supplementary material for: Global consequences of dam‐induced river fragmentation on diadromous migrants: a systematic review and meta‐analysis
Source: Biol Rev Camb Philos Soc. 2025 May 7;100(5):2020–37. doi: 10.1111/brv.70032 (PMC12407043; doi:10.1111/brv.70032)
Supplement: Supplementary file 3 — Appendix S3. Excel spreadsheet(s) of publications that underwent screening, full text review, and subsequent inclusion in the systematic review and meta‐analysis. [file BRV-100-2020-s003.xlsx]

## Sheet: Screening (n = 2,788)
Year	DOI	Authors	Title
2022	10.1111/tbed.14728	de Seixas M.M.M.; de Araújo J.; Krauss S.; Fabrizio T.; Walker D.; Ometto T.; Matsumiya Thomazelli L.; Vanstreels R.E.T.; Hurtado R.F.; Krüger L.; Piuco R.; Petry M.V.; Webster R.G.; Webby R.J.; Lee D.-H.; Chung D.H.; Ferreira H.L.; Durigon E.L.	H6N8 avian influenza virus in Antarctic seabirds demonstrates connectivity between South America and Antarctica
2022	10.2478/aopf-2022-0016	Dȩbowski P.; Bernaś R.; Radtke G.; Åšwiȩcki W.	Assessment of the effectiveness of fish passage through the vertical-slot fishway at the main dam on the longest Baltic River
2023	10.1111/cobi.14093	Ioannidou C.T.; Neeson T.M.; O'Hanley J.R.	Boosting large-scale river connectivity restoration by planning for the presence of unrecorded barriers
2022	10.1016/j.rsma.2022.102547	Xing T.; Li Y.; Liu J.	Anthropogenic influences on genetic diversity and differentiation of the clearhead icefish (Protosalanx hyalocranius), as revealed by mitochondrial and microsatellite DNA markers
2022	10.3390/d14080634	Durand J.-D.; Simier M.; Tran N.T.; Grudpan C.; Chan B.; Nguyen B.N.L.; Hoang H.D.; Panfili J.	Fish Diversity along the Mekong River and Delta Inferred by Environmental-DNA in a Period of Dam Building and Downstream Salinization
2023	10.1002/lno.12370	Bos R.P.; Zhao S.; Sutton T.T.; Frank T.M.	Microplastic ingestion by deep-pelagic crustaceans and fishes
2023	10.1134/S0032945223020121	Mikheev P.B.; Prusov S.V.; Erkinaro J.; Samokhvalov I.V.; Dolotov S.I.; Potutkin A.G.; Orell P.; Seppänen M.; Kopylov I.S.; Puzik A.Y.; Easton R.; Reid M.; Closs G.	Tributary-Specific Contribution to a Lacustrine Mixed-Stock Fishery of Brown Trout Salmo trutta (Salmonidae) in a Diverse Sub-Arctic Watershed
2023	10.18307/2023.0124	Xiong L.; Liu J.; Li K.; Min X.; Wu Z.; Guo Y.; Wang S.; Deng Y.; Ouyang Q.	Variations of hydrological connectivity in the eastern bay of Lake Poyang in the last 60 years and its impacts on wetland plants and migratory birds; [近60年鄱阳湖东部湖湾水文连通变化及其对湿地植物与候鸟的影响]
2022	10.3389/fenvs.2022.991722	Hayes D.S.; Schaufler G.; Schmutz S.; Unfer G.; Führer S.; Auer S.; Seliger C.	Hydro-morphological stressors reduce distribution range and affect population status of cyprinid fishes in Austria
2022	10.1002/aqc.3875	Gao X.; Fujiwara M.; Zhang W.; Lin P.; Liu H.	The impact of dams on the population viability of a migratory fish in the Yangtze River, China
2023	10.1111/fwb.14090	Martinsen K.T.; Kristensen E.; Baastrup-Spohr L.; Søndergaard M.; Carl H.; Jeppesen E.; Sand-Jensen K.; Kragh T.	Environmental predictors of lake fish diversity across gradients in lake age and spatial scale
2023	10.1007/s10641-023-01403-3	dos Santos Picapedra P.H.; Kashiwaqui E.A.L.; Piana P.A.; Sanches P.V.	A long-term study on the larval distribution of the migratory fish Salminus brasiliensis (Characiformes: Bryconidae) in a dam-free section of the Paraná River, Brazil
2023	10.1016/j.ejrh.2023.101412	Mo Y.; Wan H.; Cai Y.; Zhang X.; Li R.; Wang Y.	Re-establishing fish migration channel of large reservoirs in Jinsha River Basin of China by using an eco-friendly reservoir operation method
2022	10.3389/fenvs.2022.876369	Podda C.; Palmas F.; Pusceddu A.; Sabatini A.	When the Eel Meets Dams: Larger Dams’ Long-Term Impacts on Anguilla anguilla (L., 1758)
2023	10.1002/eap.2868	Jacinto E.; Fangue N.A.; Cocherell D.E.; Kiernan J.D.; Moyle P.B.; Rypel A.L.	Increasing stability of a native freshwater fish assemblage following flow rehabilitation
2023	10.17582/journal.pjz/20210803050841	Navid M.T.; Awais M.M.; Anwar M.I.; Akhtar M.	Seroprevalence of Avian Influenza Viruses in Asymptomatic Backyard Poultry Birds in District Multan, Pakistan
2022	10.1016/j.ecoleng.2022.106695	Näslund J.; Bowes R.E.; Greenberg L.; Bergman E.	Downstream bypass efficiency of Atlantic salmon Salmo salar smolts in relation to bypass cobble substrate and flow velocity
2023	10.1016/j.rser.2022.113034	Brown E.; Sulaeman S.; Quispe-Abad R.; Müller N.; Moran E.	Safe passage for fish: The case for in-stream turbines
2022	10.3390/w14172750	Bravo-Córdoba F.J.; Fuentes-Pérez J.F.; García-Vega A.; Peñas F.J.; Barquín J.; Sanz-Ronda F.J.	Brown Trout Upstream Passage Performance for a Fishway with Water Drops between Pools beyond Fish Passage Design Recommendations
2023	10.3389/feart.2022.1032578	Zhang X.; Ma X.; Wang X.	Using the geographic detector model to identify factors controlling the bioavailability of Sr isotopes in China
2022	10.3390/ani12192555	Chen W.; Li C.; Li X.; Li J.; Li Y.	Unraveling the Drifting Larval Fish Community in a Large Spawning Ground in the Middle Pearl River Using DNA Barcoding
2023	10.1038/s41598-023-35665-9	Sor R.; Ngor P.B.; Lek S.; Chann K.; Khoeun R.; Chandra S.; Hogan Z.S.; Null S.E.	Fish biodiversity declines with dam development in the Lower Mekong Basin
2023	10.1002/rra.4140	Jubb W.M.; Noble R.A.A.; Dodd J.R.; Nunn A.D.; Bolland J.D.	Using acoustic tracking of an anadromous lamprey in a heavily fragmented river to assess current and historic passage opportunities and prioritise remediation
2022	10.1002/rra.4013	Yalçın Özdilek Ş.; Partal N.; Mestav B.	How does a reservoir affect the fish assemblage structure in a Mediterranean River (Turkey)?
2023	10.1016/j.fishres.2023.106680	Conallin J.; Tun N.N.; Swe A.M.; Baumgartner L.J.; Lunn Z.; Mallen-Cooper M.; Marsden T.; Ning N.; Robinson W.; Senevirathna L.; Thew P.	Using fish swimming ability to refine criteria for fishway construction in Myanmar
2023	10.3390/pathogens12020271	Zanet S.; Veronesi F.; Giglia G.; Baptista C.R.P.; Morganti G.; Mandara M.T.; Vada R.; De Carvalho L.M.M.; Ferroglio E.	The Dangerous Side of Being a Predator: Toxoplasma gondii and Neospora caninum in Birds of Prey
2023	10.1002/rra.4146	Coutant C.C.	Hydropower peaking and stalled salmon migration are linked by altered reservoir hydraulics: A multidisciplinary synthesis and hypothesis
2023	10.1002/edn3.348	Ogburn M.B.; Plough L.V.; Bangley C.W.; Fitzgerald C.L.; Hannam M.P.; Lee B.; Marafino G.; Richie K.D.; Williams M.R.; Weller D.E.	Environmental DNA reveals anadromous river herring habitat use and recolonization after restoration of aquatic connectivity
2023	10.3389/fenvs.2022.1036653	Opperman J.J.; Carvallo J.P.; Kelman R.; Schmitt R.J.P.; Almeida R.; Chapin E.; Flecker A.; Goichot M.; Grill G.; Harou J.J.; Hartmann J.; Higgins J.; Kammen D.; Martin E.; Martins T.; Newsock A.; Rogéliz C.; Raepple J.; Sada R.; Thieme M.L.; Harrison D.	Balancing renewable energy and river resources by moving from individual assessments of hydropower projects to energy system planning
2023	10.3390/w15112053	Shen C.; Yang R.; Wang M.; He S.; Qing S.	Application of Vortex Identification Methods in Vertical Slit Fishways
2022	10.3390/w14152298	Zielinski D.P.; Miehls S.; Lewandoski S.	Test of a Screw-Style Fish Lift for Introducing Migratory Fish into a Selective Fish Passage Device
2022	10.1134/S0032945222040166	Orlov A.M.; Barkhalov R.M.; Rabazanov N.I.; Orlova S.Y.; Sokol’skii A.F.	Caspian Lamprey Caspiomyzon wagneri (Petromyzontidae): A Review of Historical and Modern Data
2022	10.1002/aqc.3860	Pachla L.A.; Hartmann P.B.; Massaro M.V.; Pelicice F.M.; Reynalte-Tataje D.A.	Recruitment of migratory fish in free-flowing rivers with limited floodplain development
2023	10.1016/j.watbs.2023.100134	Yu D.; Gao X.; Shen Z.; Fujiwara M.; Yang P.; Chang T.; Zhang F.; Wu X.; Duan Z.; Liu H.	Novel insights into the reproductive strategies of wild Chinese sturgeon (Acipenser sinensis) populations based on the kinship analysis
2022	10.1002/ecs2.4192	Sethi S.A.; Carey M.P.; Gerken J.; Harris B.P.; Wolf N.; Cunningham C.; Restrepo F.; Ashline J.	Juvenile salmon habitat use drives variation in growth and highlights vulnerability to river fragmentation
2022	10.1139/cjfas-2021-0228	Budy P.; Thiede G.P.; Chapman K.; Howe F.P.	Conflicts among protected native birds and valuable sport fishes: Potential pelican predation effects
2022	10.3955/046.095.0305	Tabor R.A.; Johnson J.R.; Peters R.J.; Mahan R.; McHenry M.L.; Brenkman S.J.; Pess G.R.; Bennett T.R.; Liermann M.C.	Distribution, Relative Abundance, and Length of Sculpins in the Elwha River Watershed Following the Removal of Two Hydroelectric Dams
2023	10.1371/journal.pone.0284561	Huang C.S.; Legett H.D.; Plough L.V.; Aguilar R.; Fitzgerald C.; Gregory B.; Heggie K.; Lee B.; Richie K.D.; Harbold W.; Ogburn M.B.	Early detection and recovery of river herring spawning habitat use in response to a mainstem dam removal
2022	10.1073/pnas.2209699119	Ren Z.; Jeckel H.; Simon-Soro A.; Xiang Z.; Liu Y.; Cavalcanti I.M.; Tin N.-N.; Hara A.; Drescher K.; Koo H.; Xiao J.	Interkingdom assemblages in human saliva display group-level surface mobility and disease-promoting emergent functions
2023	10.1615/HYDROBJ.V59.I2.50	Novitskyi R.O.; Manilo L.G.; Peskov V.M.; Gasso V.Ya.	Spread and Ecomorphological Modifications of Ratan Goby Ponticola ratan (Gobiiformes: Gobiidae) in the Dnieper Reservoirs (Ukraine)
2022	10.1007/s12210-022-01107-3	Chitrakshi; Haritash A.K.	Appraisal of hydrochemistry and suitability assessment for water in an agriculture-dominated aquatic ecosystem of Rajasthan, India
2023	10.1016/j.jddst.2022.104105	Jiang B.; Yang Z.; Shi H.; Turki Jalil A.; Mahmood Saleh M.; Mi W.	Potentiation of Curcumin-loaded zeolite Y nanoparticles/PCL-gelatin electrospun nanofibers for postsurgical glioblastoma treatment
2023	10.1002/mcf2.10227	Whittum K.A.; Zydlewski J.D.; Coghlan S.M., Jr.; Hayes D.B.; Watson J.; Kiraly I.	Fish Assemblages in the Penobscot River: A Decade after Dam Removal
2023	10.1002/rra.4132	Shirinzad A.; Kumahor S.; Tachie M.F.; Ghamry H.; Katopodis C.	Investigation of turbulent flows using spillway models aiming to aid downstream migration of fish
2022	10.1002/rra.3856	Santos J.M.; Amaral S.D.; Pádua J.	Can fish lifts aid upstream dispersal of the invasive red swamp crayfish (Procambarus clarkii) past high-head hydropower plants?
2022	10.1002/ecs2.4261	Nelson T.R.; Michel C.J.; Gary M.P.; Lehman B.M.; Demetras N.J.; Dudley P.N.; Hammen J.J.; Horn M.J.	Riverine fish density, predator–prey interactions, and their relationships with artificial light at night
2023	10.3390/w15101936	Lee D.; Eschenroeder J.C.; Baumgartner L.J.; Chan B.; Chandra S.; Chea S.; Chea S.; Chhut C.; Everest E.; Hom R.; Heng K.; Lovgren S.; Ounboundisane S.; Robinson W.; Seat L.; Soth S.; Hogan Z.S.	World Heritage, Hydropower, and Earth’s Largest Freshwater Fish
2022	10.3389/fimmu.2022.952183	Chilunda V.; Weiselberg J.; Martinez-Meza S.; Mhamilawa L.E.; Cheney L.; Berman J.W.	Methamphetamine induces transcriptional changes in cultured HIV-infected mature monocytes that may contribute to HIV neuropathogenesis
2023	10.1371/journal.pone.0261993	Crichton B.R.J.; Hickford M.J.H.; McIntosh A.R.; Schiel D.R.	Predicting biomass of resident kōkopu (Galaxias) populations using local habitat characteristics
2023	10.3390/d15020178	Godinho F.N.; Pinheiro P.J.; Benites L.	Fish Use of a Borland-Type Fish Lock in an Iberian River
2023	10.1080/24705357.2020.1818642	Vu A.V.; Baumgartner L.J.; Mallen-Cooper M.; Howitt J.A.; Robinson W.A.; So N.; Cowx I.G.	Diadromy in a large tropical river, the Mekong: more common than assumed, with greater implications for management
2022	10.1016/j.micinf.2022.105013	Zhao C.; Guo J.; Zeng X.; Shi J.; Deng G.; Zhang Y.; Wang Y.; Ma Q.; Gao X.; Cui P.; Liu L.; Li X.; Chen H.	Novel H7N7 avian influenza viruses detected in migratory wild birds in eastern China between 2018 and 2020
2023	10.1061/JWRMD5.WRENG-5810	Dalcin A.P.; Brêda J.P.L.F.; Marques G.F.; Tilmant A.; De Paiva R.C.D.; Kubota P.Y.	The Role of Reservoir Reoperation to Mitigate Climate Change Impacts on Hydropower and Environmental Water Demands
2023	10.1111/1365-2664.14349	Deng Q.; Sabo J.L.; Holtgrieve G.W.; Ngor P.B.; Holway J.	Timing of hydrologic anomalies direct impacts on migration traits in a flood pulse fishery system
2022	10.1139/cjfas-2022-0095	Ohms H.A.; Chargualaf D.N.; Brooks G.; Hamilton C.; Palkovacs E.P.; Boughton D.A.	Poor downstream passage at a dam creates an ecological trap for migratory fish
2023	10.1016/j.ecoleng.2022.106846	Twardek W.M.; Cooke S.J.; Lapointe N.W.R.	Fishway performance of adult Chinook salmon completing one of the world's longest inland salmon migrations to the upper Yukon River
2022	10.1002/nafm.10776	McGrath P.E.; Watkins B.E.; Magee A.; Hilton E.J.	Patterns of Hatchery-Produced Returns of American Shad in the James River, Virginia
2022	10.1016/j.heliyon.2022.e11324	Zhigailov A.V.; Maltseva E.R.; Perfilyeva Y.V.; Ostapchuk Y.O.; Naizabayeva D.A.; Berdygulova Z.A.; Kuatbekova S.A.; Nizkorodova A.S.; Mashzhan A.; Gavrilov A.E.; Abayev A.Z.; Akhmetollayev I.A.; Mamadaliyev S.M.; Skiba Y.A.	Prevalence and genetic diversity of coronaviruses, astroviruses and paramyxoviruses in wild birds in southeastern Kazakhstan
2022	10.1016/j.ecoleng.2022.106796	Zheng T.; Niu Z.; Sun S.; Huang W.; Tu C.; Liu H.; Li G.; Wang H.	Optimizing fish-friendly flow pattern in vertical slot fishway based on fish swimming capability validation
2023	10.3390/w15010040	Zeng G.; Xu M.; Mou J.; Hua C.; Fan C.	Application of Tesla Valve’s Obstruction Characteristics to Reverse Fluid in Fish Migration
2022	10.1111/csp2.12836	Strauch A.M.; Tingley R.W., III; Hsiao J.; Foulk P.B.; Frauendorf T.C.; MacKenzie R.A.; Infante D.M.	Population response to connectivity restoration of high elevation tropical stream reaches in Hawai'i
2023	10.1007/s12117-023-09483-4	Arrouche K.	Safety, intimacy and defiance in the context of border control and counter-smuggling: Algeria’s ghettos, maquis and ngandas
2022	10.1016/j.scitotenv.2022.158641	Bodziach K.; Staniszewska M.; Nehring I.; Ożarowska A.; Zaniewicz G.; Meissner W.	Elimination of endocrine disrupting phenolic compounds via feathers and claws in seabirds moulting in the Baltic and Russian Arctic
2023	10.1080/22221751.2023.2184178	Wang Y.; Wang M.; Zhang H.; Zhao C.; Zhang Y.; Shen J.; Sun X.; Xu H.; Xie Y.; Gao X.; Cui P.; Chu D.; Li Y.; Liu W.; Peng P.; Deng G.; Guo J.; Li X.	Prevalence, evolution, replication and transmission of H3N8 avian influenza viruses isolated from migratory birds in eastern China from 2017 to 2021
2023	10.1002/nafm.10884	Ohms H.A.; Tranquilli J.V.; Brooks G.; Boughton D.A.	Flexible-Pass-Through Antennas for Half-Duplex Passive Integrated Transponder Tags in Medium to Large Rivers Used to Study Size-Selective Reservoir Passage
2022	10.3389/fmicb.2022.973469	Wang B.; Zhong H.; Liu Y.; Ruan L.; Kong Z.; Mou X.; Wu L.	Diet drives the gut microbiome composition and assembly processes in winter migratory birds in the Poyang Lake wetland, China
2022	10.1111/fwb.13918	Angulo-Valencia M.A.; Dias R.M.; Alves D.C.; Winemiller K.O.; Agostinho A.A.	Patterns of functional diversity of native and non-native fish species in a neotropical floodplain
2023	10.1002/ecs2.4336	Kiffney P.M.; Lisi P.J.; Liermann M.; Naman S.M.; Anderson J.H.; Bond M.H.; Pess G.R.; Koehler M.E.; Buhle E.R.; Buehrens T.W.; Klett R.S.; Cram J.M.; Quinn T.P.	Colonization of a temperate river by mobile fish following habitat reconnection
2023	10.1002/ece3.9800	Griffiths N.P.; Wright R.M.; Hänfling B.; Bolland J.D.; Drakou K.; Sellers G.S.; Zogaris S.; Tziortzis I.; Dörflinger G.; Vasquez M.I.	Integrating environmental DNA monitoring to inform eel (Anguilla anguilla) status in freshwaters at their easternmost range—A case study in Cyprus
2023	10.1002/rra.4148	Masumoto T.; Nakai M.; Asaeda T.; Rahman M.	Preferential behavior of Tribolodon hakonensis for fishways according to biological characteristics
2023	10.3389/fmicb.2022.1081468	Liu G.; Xu N.; Feng J.	Metagenomic analysis of gut microbiota and antibiotic-resistant genes in Anser erythropus wintering at Shengjin and Caizi Lakes in China
2023	10.20473/jipk.v15i1.34905	Kautsari N.; Latuconsina H.; Zulfahmi I.	Preliminary Study of Eels (Anguilla) in Sumbawa Island According to the Knowledge of Local Communities: Distributions, Pattern of Fishing, and Utilizations
2022	10.1071/MF22039	Huveneers C.; Niella Y.; Drew M.; Dennis J.; Clarke T.M.; Wright A.; Bryars S.; Braccini M.; Dowling C.; Newman S.J.; Butcher P.; Dalton S.	Are sharks attracted to caged fish and associated infrastructure?
2023	10.1111/jfb.15286	Lähteenmäki L.; Orell P.; Romakkaniemi A.; Snickars M.	Spawning migration behaviour of sea trout (Salmo trutta L.) in a boreal river system: effects of flow conditions and obstacles on migratory activity
2023	10.1002/nafm.10893	Sullivan K.M.; Bailey M.M.; Berlinsky D.L.	Passage Efficiency of Alewife in a Denil Fishway Using Passive Integrated Transponder Tags
2023	10.1111/fme.12628	Haraldstad T.; Johansen K.; Vollset K.W.	Handling of wild Atlantic salmon smolts reduced marine survival more than hydropower turbine passage
2023	10.1016/j.ecoleng.2023.106972	Carter L.J.; Collier S.J.; Thomas R.E.; Norman J.; Wright R.M.; Bolland J.D.	The influence of passive wedge-wire screen aperture and flow velocity on juvenile European eel exclusion, impingement and passage
2023	10.1111/csp2.12853	Caldas B.; Thieme M.L.; Shahbol N.; Coelho M.E.; Grill G.; Van Damme P.A.; Aranha R.; Cañas C.; Fagundes C.K.; Franco-León N.; Herrera-Collazos E.E.; Jézéquel C.; Montoya M.; Mosquera-Guerra F.; Oliveira-da-Costa M.; Paschoalini M.; Petry P.; Oberdorff T.; Trujillo F.; Tedesco P.A.; de Brito Ribeiro M.C.L.	Identifying the current and future status of freshwater connectivity corridors in the Amazon Basin
2023	10.1016/j.scitotenv.2023.162564	Fuentes-Castillo D.; Castro-Tardón D.; Esposito F.; Neves I.; Rodrigues L.; Fontana H.; Fuga B.; Catão-Dias J.L.; Lincopan N.	Genomic evidences of gulls as reservoirs of critical priority CTX-M-producing Escherichia coli in Corcovado Gulf, Patagonia
2023	10.1016/j.fishres.2023.106741	Avigliano E.; Chung M.-T.; Pouilly M.; Huang K.-F.; Casalinuovo M.; Dominino J.; Silva N.; Sánchez S.; Facetti J.F.; Volpedo A.V.	Strontium isotope mapping and its application to study the fish life history (Salminus brasiliensis) in semi-fragmented rivers (La Plata Basin, South America)
2022	10.1007/s10886-022-01384-0	Mensch E.L.; Dissanayake A.A.; Nair M.G.; Wagner C.M.	Sea Lamprey Alarm Cue Comprises Water- and Chloroform- Soluble Components
2023	10.1111/eva.13544	Ludwig S.; Pimentel J.D.S.M.; Cardoso Resende L.; Kalapothakis E.	Eco-evolutionary factors that influence its demographic oscillations in Prochilodus costatus (Actinopterygii: Characiformes) populations evidenced through a genetic spatial–temporal evaluation
2022	10.1016/j.jenvrad.2022.106909	Zhang Y.; Li M.; Hua Y.; Wu X.; Zhang X.; Fang Q.; Cai T.	A novel solar-powered electrochemical mineralization system for persistent remediation of uranium-contaminated groundwater
2022	10.11870/cjlyzyyhj202211013	Xiong M.-H.; Shao K.; Dong W.-W.; Chen H.; Zeng C.; Que Y.-F.; Chen F.; Zhu B.	Study on Fish Community Structure of the Main River Below Batang Hydropower Station and the Tributary Bachu River in the Upper Reaches of Jinsha River; [金沙江上游巴塘坝下干流和支流巴楚河鱼类群落结构研究]
2022	10.1111/tbed.14433	Graziosi G.; Catelli E.; Fanelli A.; Lupini C.	Infectious bursal disease virus in free-living wild birds: A systematic review and meta-analysis of its sero-viroprevalence on a global scale
2023	10.1007/s11356-022-22289-1	Khatun D.; Tanaka T.; Aranishi F.	Stock assessment of landlocked ayu Plecoglossus altivelis altivelis in Japan through length-based models
2022	10.1111/fme.12566	Vu A.V.; Baumgartner L.J.; Mallen-Cooper M.; Doran G.S.; Limburg K.E.; Gillanders B.M.; Thiem J.D.; Howitt J.A.; Kewish C.M.; Reinhardt J.; Cowx I.G.	Diverse migration tactics of fishes within the large tropical Mekong River system
2023	10.3390/d15050601	Takekawa J.Y.; Prosser D.J.; Sullivan J.D.; Yin S.; Wang X.; Zhang G.; Xiao X.	Potential Effects of Habitat Change on Migratory Bird Movements and Avian Influenza Transmission in the East Asian-Australasian Flyway
2023	10.1111/fog.12630	Davis M.J.; Anthony J.; Ward E.J.; Firman J.; Lorion C.	Coherence among Oregon Coast coho salmon populations highlights increasing relative importance of marine conditions for productivity
2022	10.1002/nafm.10809	Knoth B.A.; Hargrove J.S.; Dobos M.; Copeland T.; Bowersox B.J.	Rapid Colonization of Upstream Habitats by Oncorhynchus Mykiss Following Culvert Modification
2023	10.1016/S1876-3804(22)60375-6	LOU M.; CAI H.; HE X.; LIU Y.; HUANG X.; ZHANG X.; LIU H.	Application of seismic sedimentology in characterization of fluvial-deltaic reservoirs in Xihu sag, East China Sea shelf basin
2022	10.1126/sciimmunol.abn8097	van Pul K.M.; Notohardjo J.C.L.; Fransen M.F.; Koster B.D.; Stam A.G.M.; Chondronasiou D.; Lougheed S.M.; Bakker J.; Kandiah V.; van den Tol M.P.; Jooss K.; Vuylsteke R.J.C.L.M.; van den Eertwegh A.J.M.; de Gruijl T.D.	Local delivery of low-dose anti–CTLA-4 to the melanoma lymphatic basin leads to systemic Treg reduction and effector T cell activation
2022	10.1128/mbio.00609-22	Pohlmann A.; King J.; Fusaro A.; Zecchin B.; Banyard A.C.; Brown I.H.; Byrne A.M.P.; Beerens N.; Liang Y.; Heutink R.; Harders F.; James J.; Reid S.M.; Hansen R.D.E.; Lewis N.S.; Hjulsager C.; Larsen L.E.; Zohari S.; Anderson K.; Bröjer C.; Nagy A.; Savic V.; van Borm S.; Steensels M.; Briand F.-X.; Swieton E.; Smietanka K.; Grund C.; Beer M.; Harder T.	Has Epizootic Become Enzootic? Evidence for a Fundamental Change in the Infection Dynamics of Highly Pathogenic Avian Influenza in Europe, 2021
2022	10.1002/aqc.3823	Hanzen C.C.; Lucas M.C.; Weyl O.L.F.; Marr S.M.; O’Brien G.; Downs C.T.	Slippery customers for conservation: Distribution and decline of anguillid eels in South Africa
2023	10.1016/j.jenvman.2023.117488	Jubb W.M.; Noble R.A.A.; Dodd J.R.; Nunn A.D.; Lothian A.J.; Albright A.J.; Bubb D.H.; Lucas M.C.; Bolland J.D.	Understanding the impact of barriers to onward migration; a novel approach using translocated fish
2023	10.1007/s10750-023-05151-4	Chen M.; Liang Y.; Cheng X.; Wang J.; Ding L.; Huang M.; Wang G.; Tao J.; Ding C.	How do fish functional traits respond to dams at the global scale?
2023	10.1002/aqc.3950	Bravo-Córdoba F.J.; García-Vega A.; Fuentes-Pérez J.F.; Fernandes-Celestino L.; Makrakis S.; Sanz-Ronda F.J.	Bidirectional connectivity in fishways: A mitigation for impacts on fish migration of small hydropower facilities
2022	10.1002/ece3.9696	Yamada T.; Katahira H.; Miura K.; Nakamura F.	Relationship between salmon egg subsidy and the distribution of an avian predator
2023	10.1007/s00300-023-03155-3	Fusaro B.; Lorenti E.; Panisse G.; Fornillo M.V.; Fuentes L.; Libertelli M.; Ansaldo M.; Diaz J.I.	Gastrointestinal helminths of two storm-petrel species, Oceanites oceanicus and Fregetta tropica, (Aves: Oceanitidae) from Antarctica
2022	10.3390/w14131991	Masumoto T.; Nakai M.; Asaeda T.; Rahman M.	Effectiveness of New Rock-Ramp Fishway at Miyanaka Intake Dam Compared with Existing Large and Small Stair-Type Fishways
2022	10.4025/actascibiolsci.v44i1.62680	de Queiroz T.C.B.; Baumgartner D.; Piana P.A.; Sanches P.V.	Egg transport and larval behavior of curimba, Prochilodus lineatus (Valenciennes, 1836; Characiformes, Prochilodontidae) in a drift simulator channel
2022	10.3390/fishes7030123	Shrimpton J.M.; Breault P.W.; Turcotte L.A.	Fidelity to Natal Tributary Streams by Kokanee Following Introduction to a Large Oligotrophic Reservoir
2022	10.1080/24705357.2022.2090456	Jormola J.; Haapala A.; Leinonen K.; Tapaninen M.; Vähänäkki P.; Koljonen S.	Performance of constructed fish spawning and rearing channels–development of the Imatra City Brook in Finland
2021	10.1002/eco.2345	Pereira E.; Quintella B.R.; Lança M.J.; Alexandre C.M.; Mateus C.S.; Pedro S.; Belo A.F.; Rato A.S.; Quadrado M.F.; Telhado A.; Batista C.; Almeida P.R.	Temporal patterns of the catadromous thinlip grey mullet migration in freshwater
2021	10.1111/1365-2664.14009	Mensinger M.A.; Brehm A.M.; Mortelliti A.; Blomberg E.J.; Zydlewski J.D.	American eel personality and body length influence passage success in an experimental fishway
2022	10.1016/j.celrep.2022.110593	He J.; Zhu Y.; Wang B.; Yang P.; Guo W.; Liang B.; Jiang F.; Wang H.; Wei Y.; Kang L.	piRNA-guided intron removal from pre-mRNAs regulates density-dependent reproductive strategy
2022	10.1111/1365-2664.14082	Arantes C.C.; Laufer J.; Pinto M.D.D.S.; Moran E.; Lopez M.C.; Dutka-Gianelli J.; Pinto D.; Chaudhari S.; Pokhrel Y.; Doria C.	Functional responses of fisheries to hydropower dams in the Amazonian Floodplain of the Madeira River
2021	10.1002/mcf2.10174	Hare J.A.; Borggaard D.L.; Alexander M.A.; Bailey M.M.; Bowden A.A.; Damon-Randall K.; Didden J.T.; Hasselman D.J.; Kerns T.; McCrary R.; McDermott S.; Nye J.A.; Pierce J.; Schultz E.T.; Scott J.D.; Starks C.; Sullivan K.; Beth Tooley M.	A Review of River Herring Science in Support of Species Conservation and Ecosystem Restoration
2022	10.3390/ani12060752	Li M.; An R.; Chen M.; Li J.	Evaluation of Volitional Swimming Behavior of Schizothorax prenanti Using an Open-Channel Flume with Spatially Heterogeneous Turbulent Flow
2022	10.1016/j.gecco.2021.e01953	Chhuoy S.; Hogan Z.S.; Chandra S.; Chheng P.; Touch B.; Utsugi K.; Ngor P.B.	Daily otolith ring validation, age composition, and origin of the endangered striped catfish in the Mekong
2022	10.1093/ve/veac074	Wille M.; Tolf C.; Latorre-Margalef N.; Fouchier R.A.M.; Halpin R.A.; Wentworth D.E.; Ragwani J.; Pybus O.G.; Olsen B.; Waldenström J.	Evolutionary features of a prolific subtype of avian influenza A virus in European waterfowl
2022	10.3354/cr01645	Stubberud M.W.; Nater C.R.; Vindenes Y.; Vøllestad L.A.; Langangen Ø.	Low impact of first-time spawners on population growth in a brown trout population
2021	10.1016/j.biocon.2021.109392	Silva F.D.O.; Kalapothakis E.; Silva L.G.M.D.; Pelicice F.M.	The sum of multiple human stressors and weak management as a threat for migratory fish
2022	10.1016/j.scitotenv.2021.152727	Akhil Prakash E.; Hromádková T.; Jabir T.; Vipindas P.V.; Krishnan K.P.; Mohamed Hatha A.A.; Briedis M.	Dissemination of multidrug resistant bacteria to the polar environment - Role of the longest migratory bird Arctic tern (Sterna paradisaea)
2021	10.1002/nafm.10709	Scarnecchia D.L.; Nagel C.J.; Lim Y.; Dalbey S.R.	Demographics and Management of the Isolated Upper Missouri River Paddlefish Stock of Fort Peck Reservoir, Montana
2022	10.1111/ddi.13510	Cumming G.S.; Henry D.A.W.; Reynolds C.	Translocation experiment gives new insights into the navigation capacity of an African duck
2022		Honţ S.; Paraschiv M.; Iani M.I.	Preliminary migratory fish habitats assessment along the Danube River sector km 863 – 375
2022	10.1134/S1995082922010035	Aranishi F.; Tanaka T.	Longitudinal River Survey of Migratory Fish Larvae and Juveniles by Secure Environmental DNA Field Sampling
2022	10.3390/w14111772	Zhao H.; Xu Y.; Lu Y.; Lu S.; Dai J.; Meng D.	Numerical Study of Vertical Slot Fishway Flow with Supplementary Cylinders
2022	10.1109/ACCESS.2022.3170445	Gai D.H.B.; Shittu E.	Stochastic Dominance of Renewables to Replace Hydropower Under Policy Uncertainty
2022	10.1016/j.jher.2022.03.001	Peirson W.L.; Harris J.H.; Suthers I.M.; Farzadkhoo M.; Kingsford R.T.; Felder S.	Impacts on fish transported in tube fishways
2022	10.1002/nafm.10719	Putt A.E.; Ramos-Espinoza D.; Braun D.C.; Korman J.	Methods for Estimating Abundance and Associated Uncertainty from Passive Count Technologies
2022	10.1002/eco.2362	Moore M.J.; Paukert C.P.; Brooke B.L.; Moore T.L.	Lake sturgeon seasonal movements in regulated and unregulated Missouri River tributaries
2022	10.1016/j.actao.2022.103811	Rodríguez-Godínez R.; Sánchez-González L.A.; Arizmendi M.D.C.; Almazán-Núñez R.C.	Bursera fruit traits as drivers of fruit removal by flycatchers
2022	10.1016/j.jnc.2022.126192	Bourgeaux J.; Teichert N.; Gillier J.-M.; Danet V.; Feunteun E.; Acou A.; Charrier F.; Mazel V.; Carpentier A.; Trancart T.	Modelling past migrations to determine efficient management rules favouring silver eel escapement from a large regulated Floodplain Lake
2022	10.3133/ofr20221038	Smith C.D.; Hatton T.W.; Adams N.S.	Monitoring Fish Abundance and Behavior, Using Multi-Beam Acoustic Imaging Sonar, at a Selective Water Withdrawal Structure in Lake Billy Chinook, Deschutes River, Oregon, 2020
2022	10.1016/j.scitotenv.2021.149720	Sun J.; Tummers J.S.; Galib S.M.; Lucas M.C.	Fish community and abundance response to improved connectivity and more natural hydromorphology in a post-industrial subcatchment
2022	10.1002/nafm.10753	Horn R.L.; Hess M.; Harmon S.; Hess J.; Delomas T.A.; Campbell M.R.; Narum S.	Monitoring Hatchery Broodstock Composition and Genetic Variation of Spring/Summer Chinook Salmon in the Columbia River Basin with Multigeneration Pedigrees
2022	10.1080/10402381.2021.2017082	Hamilton S.K.; Murphy C.A.; Johnson S.L.; Pollock A.	Water quality ramifications of temporary drawdown of Oregon reservoirs to facilitate juvenile Chinook salmon passage
2022	10.5846/STXB202009042303	Hong Y.; Liu D.; Ma H.; Chen Y.; Chen Q.; Shi W.; Zhu H.	Effects of fish habitat substitution in tributaries under the cascade hydropower development of Lancang River; [澜沧江梯级开发下鱼类支流生境替代效果]
2022	10.1111/fme.12513	Vogel S.; Jansujwicz J.	Navigating fish passage decisions during regulatory dam relicensing in Maine
2022	10.1016/j.seta.2021.101906	van Treeck R.; Radinger J.; Smialek N.; Pander J.; Geist J.; Mueller M.; Wolter C.	Comparative assessment of hydropower risks for fishes using the novel European fish hazard Index
2022	10.1016/j.ecoleng.2021.106462	Cital F.; Ramírez-Hernández J.; García-Hernández J.; García-Leyva G.; Rodríguez-Burgueño J.E.; Ramírez-Barreto M.E.	Ecosystem services (ES) provided by ditches in a desert agricultural valley
2022	10.1016/j.jenvman.2021.114153	Jones S.F.; Schutte C.A.; Roberts B.J.; Thorne K.M.	Seasonal impoundment management reduces nitrogen cycling but not resilience to surface fire in a tidal wetland
2022	10.11609/jott.7681.14.6.21179-21189	Nima; Dorji U.	Waterbird assemblage along Punatsangchhu River, Punakha and Wangdue Phodrang, Bhutan
2022	10.1007/s10336-022-01984-3	Kozik R.; Meissner W.; Listewnik B.; Nowicki J.; Lasecki R.	Differences in foraging behaviour of a migrating shorebird at stopover sites on regulated and unregulated sections of a large European lowland river
2022	10.1002/tafs.10351	Nelson L.N.; Jones C.M.; McDowell J.R.	Rangewide Population Structure of the Clearnose Skate
2022	10.1590/1676-0611-BN-2022-1412	Barros A.C.V.F.; Pereira A.D.; Garcia D.A.Z.; Jarduli L.R.; Vidotto-Magnoni A.P.; Orsi M.L.	Fish defaunation in reservoirs of the Lower Paranapanema River basin, Brazil; [Defaunação de peixes em reservatórios do baixo rio Paranapanema, Brasil]
2022	10.1111/1440-1703.12288	Morita K.	Ups and downs of non-native and native stream-dwelling salmonids: Lessons from two contrasting rivers
2022	10.1007/s42832-020-0065-z	Stevens B.M.; Sonderegger D.L.; Johnson N.C.	Microbial community structure across grazing treatments and environmental gradients in the Serengeti
2022	10.1371/journal.pone.0268957	Castro-Sanguinetti G.R.; Simas P.V.M.; Apaza-Chiara A.P.; Callupe-Leyva J.A.; Rondon-Espinoza J.A.; Gavidia C.M.; More-Bayona J.A.; Veliz R.I.G.; Vakharia V.N.; Icochea M.E.	Genetic subtyping and phylogenetic analysis of HA and NA from avian influenza virus in wild birds from Peru reveals unique features among circulating strains in America
2022	10.1002/tafs.10330	Hershey H.; DeVries D.R.; Wright R.A.; McKee D.; Smith D.L.	Evaluating Fish Passage and Tailrace Space Use at a Low-Use Low-Head Lock and Dam
2022	10.1111/eff.12621	Gogola T.M.; Piana P.A.; da Silva P.R.L.; Topan D.A.; Sanches P.V.	Fish reproductive activity reveals temporal variations predominating spatial heterogeneity in maintaining high functional diversity of a Neotropical reservoir
2022	10.1016/j.vetmic.2022.109399	Marzal A.; Ferraguti M.; Muriel J.; Magallanes S.; Ortiz J.A.; García-Longoria L.; Bravo-Barriga D.; Guerrero-Carvajal F.; Aguilera-Sepúlveda P.; Llorente F.; de Lope F.; Jiménez–Clavero M.Á.; Frontera E.	Circulation of zoonotic flaviviruses in wild passerine birds in Western Spain
2021	10.1002/rra.3864	Twardek W.M.; Stoot L.J.; Cooke S.J.; Lapointe N.W.R.; Browne D.R.	Fate of translocated American eel (Anguilla rostrata) in the lower Ottawa River and passage behavior at a multichannel barrier
2022	10.3389/fphys.2022.837662	Aguilar G.; Pagano N.; Manuelidis L.	Reduced Expression of Prion Protein With Increased Interferon-β Fail to Limit Creutzfeldt-Jakob Disease Agent Replication in Differentiating Neuronal Cells
2022	10.1016/j.fsi.2022.02.040	Qin C.; Xie J.; Shi X.; Tan J.	Cold stress after swimming fatigue decreases immunity-related gene expression in the spleen of the Chinese sucker
2022	10.3390/fishes7010023	Wang G.; Tang Q.; Chen Z.; Guo D.; Zhou L.; Lai H.; Li G.	Otolith Microchemistry and Demographic History Provide New Insight into the Migratory Behavior and Heterogeneous Genetic Divergence of Coilia grayii in the Pearl River
2022	10.7717/peerj.13822	Turney D.D.; Fritts A.K.; Knights B.C.; Vallazza J.M.; Appel D.S.; Lamer J.T.	Hydrological and lock operation conditions associated with paddlefish and bigheaded carp dam passage on a large and small scale in the Upper Mississippi River (Pools 14–18)
2022	10.12264/JFSC2021-0181	Xiao W.; Lei G.; Ke W.; Shan O.; Xiaoping W.; Shaoping L.; Daqing C.; Diwen W.; Xinbin D.	Effects of fish passing through the fishway of the Xiajiang Water Control Project; [峡江水利枢纽鱼道过鱼效果的初步研究]
2022	10.17516/1997-1389-0400	Andrushchenko P.Yu.; Zuev I.V.; Kislitsina N.I.; Yablokov N.O.	Summer Time Distribution of Sedentary and Migratory Individuals of the Baikal Grayling Thymallus baicalensis in the Tributaries of the Thermally Altered Section of the Yenisei River; [Распределение оседлых и мигрирующих особей байкальского хариуса Thymallus baicalensis в притоках термически измененного участка реки Енисей в летний период]
2022	10.1111/jfb.14985	Twardek W.M.; Lapointe N.W.R.; Cooke S.J.	High egg retention in Chinook Salmon Oncorhynchus tshawytscha carcasses sampled downstream of a migratory barrier
2022	10.1086/720007	Gosselin J.L.; Anderson J.J.; Sanderson B.L.; Middleton M.A.; Sandford B.P.; Weitkamp L.A.	Assessing seasonal and biological indices of juvenile Chinook Salmon for freshwater decision triggers that increase ocean survival
2022	10.1016/j.scitotenv.2022.154485	Peluso L.M.; Mateus L.; Penha J.; Bailly D.; Cassemiro F.; Suárez Y.; Fantin-Cruz I.; Kashiwaqui E.; Lemes P.	Climate change negative effects on the Neotropical fishery resources may be exacerbated by hydroelectric dams
2022	10.1002/tafs.10334	Boughton D.A.; Harrison L.R.; John S.N.; Bond R.M.; Nicol C.L.; Legleiter C.J.; Richardson R.T.	Capacity of Two Sierra Nevada Rivers for Reintroduction of Anadromous Salmonids: Insights from a High-Resolution View
2022	10.3390/w14121977	Foldvik A.; Silva A.T.; Albayrak I.; Schwarzwälder K.; Boes R.M.; Ruther N.	Combining Fish Passage and Sediment Bypassing: A Conceptual Solution for Increased Sustainability of Dams and Reservoirs
2022	10.3354/cr01644	Nater C.R.; Stubberud M.W.; Langangen Ø.; Rustadbakken A.; Jannicke Moe S.; Ergon T.; Asbjørn Vøllestad L.; Vindenes Y.	Towards a future without stocking: harvest and river regulation determine long-term population viability of migratory salmonids
2022	10.1371/journal.pone.0268088	Pollock M.M.; Witmore S.; Yokel E.	Field experiments to assess passage of juvenile salmonids across beaver dams during low flow conditions in a tributary to the Klamath River, California, USA
2022	10.1111/fwb.13886	Vendrametto Granzotti R.; Agostinho A.A.; Bini L.M.	Drivers and spatial patterns of population synchrony of fish species in a floodplain
2021	10.4103/ijmr.IJMR_1514_20	Pawar S.; Keng S.; Kode S.; Tare D.; Singh D.; Mullick J.	A novel reassortant avian influenza H4N6 virus isolated from an environmental sample during a surveillance in Maharashtra, India
2022	10.1002/aqc.3783	Leach L.; Simpson M.; Stevens J.R.; Cammen K.	Examining the impacts of pinnipeds on Atlantic salmon: The effects of river restoration on predator–prey interactions
2022	10.20950/1678-2305/bip.2022.48.e641	Soinski T.A.; Gato C.S.; Matsumoto A.A.; Brazão M.L.; Smith W.S.	Dredging on water bodies and margin interventions: effects on fish*; [Dragagem de corpos hídricos e intervenções em margens: efeitos nos peixes]
2022	10.1016/j.jenvman.2021.113952	Buchanan B.P.; Sethi S.A.; Cuppett S.; Lung M.; Jackman G.; Zarri L.; Duvall E.; Dietrich J.; Sullivan P.; Dominitz A.; Archibald J.A.; Flecker A.; Rahm B.G.	A machine learning approach to identify barriers in stream networks demonstrates high prevalence of unmapped riverine dams
2022	10.1086/718590	Santos R.D.C.; Pantaleão J.A.F.; Teles J.N.; França N.F.C.; DA COSTA J.R.P.; Cabral H.; Pardo L.M.; Mantelatto F.L.	The Influence of Natural Barriers on the Amphidromous Shrimp Potimirim brasiliana (Caridea, Atyidae) from Two Rivers in Southeastern Brazil
2022	10.1590/1519-6984.240894	Gomes R.Z.; Paschoalini A.L.; Weber A.A.; Santiago K.B.; Rizzo E.; Bazzoli N.	Impact of a large dam on reproduction of a non-migratory teleost species, acestrorhynchus lacustris (Characiformes: Acestrorhynchidae); [Impacto de uma grande barragem na reprodução de uma espécie de teleósteo não migradora, acestrorhynchus lacustris (Characiformes: acestrorhynchidae)]
2022	10.1016/j.ecoleng.2022.106545	David G.; Céline C.; Morgane B.; Franck C.	Ecological connectivity of the upper Rhône River: Upstream fish passage at two successive large hydroelectric dams for partially migratory species
2022	10.1002/eap.2497	Ineson K.M.; Hill N.J.; Clark D.E.; MacKenzie K.G.; Whitney J.J.; Laskaris Y.; Ronconi R.A.; Ellis J.C.; Giroux J.-F.; Lair S.; Stevens S.; Puryear W.B.; Runstadler J.A.	Age and season predict influenza A virus dynamics in urban gulls: consequences for natural hosts in unnatural landscapes
2021	10.1016/j.ecolind.2021.108277	Zhu Y.; Wang H.; Guo W.	The impacts of water level fluctuations of East Dongting Lake on habitat suitability of migratory birds
2022	10.1111/exd.14423	Maiques O.; Sanz-Moreno V.	Location, location, location: Melanoma cells “living at the edge”
2022	10.1002/aqc.3785	Cerrilla C.; Afrika J.; Impson D.; Jordaan M.S.; Kotze N.; Paxton B.R.; Reed C.; Schumann M.; van der Walt J.A.; Shelton J.M.	Rapid population decline in one of the last recruiting populations of the endangered Clanwilliam sandfish (Labeo seeberi): The roles of climate change and non-native fish
2021	10.1002/rra.3859	Alcott D.; Goerig E.; Castro-Santos T.	Culverts delay upstream and downstream migrations of river herring (Alosa spp.)
2022	10.7717/peerj.13822	Turney D.D.; Fritts A.K.; Knights B.C.; Vallazza J.M.; Appel D.S.; Lamer J.T.	Hydrological and lock operation conditions associated with paddlefish and bigheaded carp dam passage on a large and small scale in the Upper Mississippi River (Pools 14-18)
2021	10.3389/fevo.2021.765488	Duda J.J.; Torgersen C.E.; Brenkman S.J.; Peters R.J.; Sutton K.T.; Connor H.A.; Kennedy P.; Corbett S.C.; Welty E.Z.; Geffre A.; Geffre J.; Crain P.; Shreffler D.; McMillan J.R.; McHenry M.; Pess G.R.	Reconnecting the Elwha River: Spatial Patterns of Fish Response to Dam Removal
2021	10.3390/v13122500	Hyeon J.-Y.; Risatti G.R.; Helal Z.H.; McGinnis H.; Sims M.; Hunt A.; Chung D.H.; Kim J.; Desiato J.; Lee D.-H.	Whole genome sequencing and phylogenetic analysis of rabies viruses from bats in connecticut, USA, 2018–2019
2022	10.1525/phr.2022.91.2.249	Degiovanni Miller M.E.	A river again fossil creek, desert fishes, and dam removal in the American southwest
2021	10.17223/19988591/56/7	Zuev I.V.; Andrushchenko P.Yu.; Yablokov N.O.; Dementiev D.V.; Zotina T.A.	Identification of sedentary and migrating graylings in the Yenisei River using scales; [Идентификация оседлых и мигрирующих хариусов в р. Енисей с использованием чешуи]
2022	10.1007/s10750-020-04438-0	Hahn L.; Martins E.G.; Nunes L.D.; Machado L.S.; Lopes T.M.; da Câmara L.F.	Semi-natural fishway efficiency for goliath catfish (Brachyplatystoma spp.) in a large dam in the Amazon Basin
2022	10.1007/s10750-021-04782-9	Ferreira D.G.; Carlsson J.; Galindo B.A.; Frantine-Silva W.; Apolinário-Silva C.; Meschini J.S.; Zanatta A.S.; Almeida F.S.; Sofia S.H.	The role of free-flowing tributary rivers in the maintenance of genetic diversity of a migratory fish species living in a river fragmented by dams
2022	10.1371/journal.pone.0264490	Prestes L.; Barthem R.; Mello-Filho A.; Anderson E.; Correa S.B.; Couto T.B.D.; Venticinque E.; Forsberg B.; Cañas C.; Bentes B.; Goulding M.	Proactively averting the collapse of Amazon fisheries based on three migratory flagship species
2022	10.1016/j.aqrep.2022.101044	Abdissa B.; Getahun A.; Dejen E.	Emulating the natural spawning conditions of Labeobarbus brevicephalus (PISCES: Cyprinidae) from Lake Tana, Ethiopia
2022	10.1111/acv.12725	Yokouchi K.; Itakura H.; Wakiya R.; Yoshinaga T.; Mochioka N.; Kimura S.; Kaifu K.	Cumulative effects of low-height barriers on distributions of catadromous Japanese eels in Japan
2022	10.1590/1982-0224-2022-0046	Dias R.M.; Peláez O.; Lopes T.M.; de Oliveira A.G.; Angulo-Valencia M.A.; Agostinho A.A.	Importance of protection strategies in the conservation of the flagship species “dourado” Salminus brasiliensis (Characiformes: Bryconidae)
2022	10.30476/jhsss.2021.92079.1301	Mohammadi Z.; Tabarraei A.; Ghorbani F.; Khajeh A.; Kami H.G.; Shahabi S.; Olsson U.	Recently Discovered Iranian Population of Rousettus leschenaultii (Chiroptera; Petropodidae), Highlighting the Essential Need for Taxonomic Expertise in Applied Medical Sciences
2022	10.1071/MF22025	Hernández-Barrero S.; Valderrama Barco M.; Barreto Reyes C.G.; Paramo J.; Sierra Sierra L.; Stotz W.	Is traditional fisheries management correctly addressing the possible causes of fish production decline? the relationship between environmental degradation and artisanal river fisheries in the Magdalena River basin, Colombia
2022	10.1007/s10750-022-04808-w	Oliveira-Farias K.K.C.; Farias R.S.; Neto M.A.S.; de Souza M.E.; Calado L.L.; Montes M.A.; Lima A.P.S.; Martinez P.; Coimbra M.R.M.	Genetic structure and management of the Neotropical migratory fish Megaleporinus obtusidens on a highly impacted river basin
2022	10.5325/studamerijewilite.41.2.0216	Luzon D.	"Exiled from Exile Itself": Jewish Privilege and the Feminist Afterlives of Yiddish in Crazy Ex-Girlfriend and Broad City
2022	10.1371/journal.ppat.1010605	Prosser D.J.; Chen J.; Ahlstrom C.A.; Reeves A.B.; Poulson R.L.; Sullivan J.D.; McAuley D.; Callahan C.R.; McGowan P.C.; Bahl J.; Stallknecht D.E.; Ramey A.M.	Maintenance and dissemination of avian-origin influenza A virus within the northern Atlantic Flyway of North America
2022	10.3390/w14111674	Yin X.; Yan G.; Wang X.; Huang D.; Li L.	Spatiotemporal Distribution Pattern of Phytoplankton Community and Its Main Driving Factors in Dongting Lake, China—A Seasonal Study from 2017 to 2019
2021	10.3389/feart.2021.802825	Smith D.P.; Schnieders J.; Marshall L.; Melchor K.; Wolfe S.; Campbell D.; French A.; Randolph J.; Whitaker M.; Klein J.; Steinmetz C.; Kwan R.	Influence of a Post-dam Sediment Pulse and Post-fire Debris Flows on Steelhead Spawning Gravel in the Carmel River, California
2021	10.1186/s40317-021-00262-y	Murauskas J.; Hyatt K.; Fryer J.; Koontz E.; Folks S.; Bussanich R.; Shelby K.	Migration and survival of Okanagan River Sockeye Salmon Oncorhynchus nerka, 2012–2019
2022	10.1093/biosci/biac004	Zarri L.J.; Palkovacs E.P.; Post D.M.; Therkildsen N.O.; Flecker A.S.	The Evolutionary Consequences of Dams and Other Barriers for Riverine Fishes
2022	10.14321/aehm.025.01.16	Baldwin C.; Giorgi C.; Biladeau T.	Cultural and educational releases of salmon in areas blocked by major hydroelectric projects on the Columbia River
2022		Murphy J.	Birds of Wollundry Lagoon, an urban billabong in Wagga Wagga, New South Wales
2022	10.1139/cjfas-2021-0229	Fitzgerald A.M.; Boughton D.A.; Fuller J.; John S.N.; Martin B.T.; Harrison L.R.; Mantua N.J.	Physical and biological constraints on the capacity for life-history expression of anadromous salmonids: an Eel River, California, case study
2021	10.1002/aqc.3716	Lopes J.D.M.; Alves C.B.M.; Peressin A.; Pompeu P.S.	Fitzgerald A.M.; Boughton D.A.; Fuller J.; John S.N.; Martin B.T.; Harrison L.R.; Mantua N.J.
2022	10.1111/1365-2664.14202	Xu X.; Wei S.; Chen H.; Li B.; Nie M.	Effects of Spartina invasion on the soil organic carbon content in salt marsh and mangrove ecosystems in China
2022	10.1111/fwb.13866	Machado C.B.; Braga-Silva A.; Freitas P.D.; Galetti P.M., Jr.	Damming shapes genetic patterns and may affect the persistence of freshwater fish populations
2022	10.1002/rra.3892	Yujun Y.; Yanning G.; Shanghong Z.	The impact of dams on the river connectivity of the two largest river basins in China
2022	10.1061/(ASCE)WR.1943-5452.0001567	Dalcin A.P.; Marques G.F.; Galego De Oliveira A.; Tilmant A.	Identifying Functional Flow Regimes and Fish Response for Multiple Reservoir Operating Solutions
2022	10.1016/j.jenvman.2022.114750	Fitzgerald A.M.; Boughton D.A.; Fuller J.; John S.N.; Martin B.T.; Harrison L.R.; Mantua N.J.	Impacts of hydrological alteration on ecosystem services changes of a large river-connected lake (Poyang Lake), China
2021	10.1002/ecs2.3757	Murphy C.A.; Romer J.D.; Stertz K.; Arismendi I.; Emig R.; Monzyk F.; Johnson S.L.	Damming salmon fry: evidence for predation by non-native warmwater fishes in reservoirs
2021	10.1002/fsh.10619	Sharma S.; Waldman J.	Potential Solar Replacement of Hydroelectricity to Reopen Rivers: Maine as a Case Example
2021	10.1038/s41893-020-00665-4	Couto T.B.A.; Messager M.L.; Olden J.D.	Safeguarding migratory fish via strategic planning of future small hydropower in Brazil
2021	10.19741/j.issn.1673-4831.2020.0596	Feng-Qin W.; Chen C.; Wei L.; Ya-Zhou L.; Xue-Qiang L.; Wei W.; Yuan G.; Jian-Feng Y.	Diversity of wintering waterbirds and priority conservation areas in Tianjin
2021	10.1016/j.scitotenv.2021.149105	Costa M.J.; Duarte G.; Segurado P.; Branco P.	Major threats to European freshwater fish species
2021	10.1016/j.jglr.2020.06.004	Lucas M.C.; Hume J.B.; Almeida P.R.; Aronsuu K.; Habit E.; Silva S.; Wang C.J.; Zampatti B.	Emerging conservation initiatives for lampreys: Research challenges and opportunities
2021	10.1016/j.jglr.2021.04.003	Swanson R.G.; McCann E.L.; Johnson N.S.; Zielinski D.P.	Environmental factors influencing annual sucker (Catostomus sp.) migration into a Great Lakes tributary
2021	10.1016/j.jhydrol.2021.126204	Tang L.; Mo K.; Zhang J.; Wang J.; Chen Q.; He S.; Zhu C.; Lin Y.	Removing tributary low-head dams can compensate for fish habitat losses in dammed rivers
2021	10.31018/JANS.V13I2.2666	Rai D.; Vanita	Community composition and status of avifaunal diversity in and around ottu reservoir of sirsa, haryana, India
2021	10.1111/1440-1703.12262	Hasegawa R.; Koizumi I.	Relative importance of host-dependent versus physical environmental characteristics affecting the distribution of an ectoparasitic copepod infecting the mouth cavity of stream salmonid
2021	10.1186/s13099-021-00442-4	Wang Q.; Zhang Y.; Yang Q.; Fu S.; Qu B.; Defoirdt T.	One health pathogen surveillance demonstrated the dissemination of gut pathogens within the two coastal regions associated with intensive farming
2021	10.13671/j.hjkxxb.2021.0153	Li H.; Lei P.; Li X.; Liu H.; Zhou B.; Chen C.; Xing M.; Li X.; Kong W.	Distribution characteristics and pollution assessment of nitrogen and phosphorus in sediments from Beidagang Wetland in Tianjin City; [天津市北大港湿地沉积物氮磷分布特征及污染评价]
2021	10.1111/faf.12547	Hershey H.	Updating the consensus on fishway efficiency: A meta-analysis
2021	10.11660/slfdxb.20211001	Sun L.; Yi W.; Zhang X.; Li J.; An R.	Analysis of upstream migrating channels based on characteristics of fish swimming in variable flow field; [变流场情景下基于鱼类游泳特性的上溯通道分析]
2021	10.1002/tafs.10326	Clemens B.J.; Weeber M.A.; Lewis M.; Jones M.	Abundance Trends for Adult Pacific Lamprey in Western Oregon (USA): Historic Declines, Recent Increases, and Relative Contributions from Coastal Rivers
2021	10.1016/j.ecoinf.2021.101407	Meixler M.S.	A species-specific fish passage model based on hydraulic conditions and water temperature
2021	10.1002/esp.5106	Wetherell L.R.; Ely L.L.; Roering J.J.; Walsh M.K.; Burchfield M.J.; Nace K.E.; Wetherell M.M.; Struble W.T.	Quantifying sedimentation patterns of small landslide-dammed lakes in the central Oregon Coast Range
2021	10.1007/s10641-021-01170-z	Nascimento L.; Teixeira J.B.; Cajaíba L.; Barreto J.; Giacomo A.; Barcelos N.; Martins A.	A rare occurrence of a whale shark (Rhincodon typus) in a contaminated estuary in the Southwest Atlantic Ocean
2021	10.3390/su13073604	Alam M.S.; Liu Q.; Rashed-Un-nabi M.; Al-Mamun M.A.	Fish stock assessment for data-poor fisheries, with a case study of tropical hilsa shad (Tenualosa ilisha) in the water of bangladesh
2021	10.1002/ep.13673	Lei T.; Middleton B.	A U.S.-China EcoPartnership study of disturbed wetland vegetation in West Dongting Lake, China
2021	10.1371/journal.pone.0256792	Jorgensen J.C.; Nicol C.; Fogel C.; Beechie T.J.	Identifying the potential of anadromous salmonid habitat restoration with life cycle models
2021	10.1002/aqc.3625	Davies P.; Britton J.R.; Nunn A.D.; Dodd J.R.; Bainger C.; Velterop R.; Bolland J.D.	Cumulative impacts of habitat fragmentation and the environmental factors affecting upstream migration in the threatened sea lamprey, Petromyzon marinus
2021	10.3390/su13095198	Baigún C.R.M.; Minotti P.G.	Conserving the Paraguay-Paraná Fluvial Corridor in the XXI Century: Conflicts, Threats, and Challenges
2021	10.1002/pan3.10241	Thomas M.J.; Giannoulatou I.D.; Kocak E.; Tank W.; Sarnowski R.; Jones P.E.; Januchowski-Hartley S.R.	Reflections from the team: Co-creating visual media about ecological processes for young people
2021	10.1111/1365-2664.13967	Watson A.S.; Hickford M.J.H.; Schiel D.R.	Freshwater reserves for fisheries conservation and enhancement of a widespread migratory fish
2021	10.1002/nafm.10420	Shuai F.; Liu Q.; Liu Y.; Wu Z.; Lek S.; Chen Y.	Spatial Distribution Patterns of Japanese Eels Anguilla japonica in a Large Subtropical River (Pearl River), China
2021	10.1007/s10750-021-04555-4	Alves J.C.; Andreotti G.F.; Agostinho A.A.; Gomes L.C.	Effects of the El Niño Southern Oscillation (ENSO) on fish assemblages in a Neotropical floodplain
2021	10.1016/j.jglr.2021.06.012	Izzo L.K.; Parrish D.L.; Zydlewski G.B.	Multi-run migratory behavior of adult male lake sturgeon in a short river
2021	10.1002/nafm.10460	Marschall E.A.; Glover D.C.; Mather M.E.; Parrish D.L.	Modeling Larval American Shad Recruitment in a Large River
2021	10.3389/fmars.2021.734213	Zydlewski J.; Stich D.S.; Roy S.; Bailey M.; Sheehan T.; Sprankle K.	What Have We Lost? Modeling Dam Impacts on American Shad Populations Through Their Native Range
2021	10.1016/j.ecoleng.2021.106332	Tan J.; Tan H.; Goerig E.; Ke S.; Huang H.; Liu Z.; Shi X.	Optimization of fishway attraction flow based on endemic fish swimming performance and hydraulics
2021	10.1007/s10592-021-01361-2	Kazyak D.C.; White S.L.; Lubinski B.A.; Johnson R.; Eackles M.	Stock composition of Atlantic sturgeon (Acipenser oxyrinchus oxyrinchus) encountered in marine and estuarine environments on the U.S. Atlantic Coast
2021	10.1002/fsh.10560	Dwivedi A.K.	Morphometric Assessment of Golden Mahseer Populations in the Ganga River Basin, India
2021	10.1002/tafs.10292	Wippelhauser G.	Recovery of Diadromous Fishes: A Kennebec River Case Study
2021	10.1111/1365-2664.13848	Nosal A.P.; Cartamil D.P.; Ammann A.J.; Bellquist L.F.; Ben-Aderet N.J.; Blincow K.M.; Burns E.S.; Chapman E.D.; Freedman R.M.; Klimley A.P.; Logan R.K.; Lowe C.G.; Semmens B.X.; White C.F.; Hastings P.A.	Triennial migration and philopatry in the critically endangered soupfin shark Galeorhinus galeus
2021	10.1038/s41598-021-96577-0	Sawicka-Durkalec A.; Kursa O.; Bednarz Ł.; Tomczyk G.	Occurrence of Mycoplasma spp. in wild birds: phylogenetic analysis and potential factors affecting distribution
2021	10.1016/j.polar.2021.100722	Mohamed Hatha A.A.; Jabir T.; Akhil Prakash E.; Krishnan K.P.	Microcosm studies on the survival of Escherichia coli in the Kongsfjorden, an Arctic fjord
2021	10.1111/1365-2664.13875	Jones P.E.; Champneys T.; Vevers J.; Börger L.; Svendsen J.C.; Consuegra S.; Jones J.; Garcia de Leaniz C.	Selective effects of small barriers on river-resident fish
2021	10.1016/j.scitotenv.2021.148054	Consuegra S.; O'Rorke R.; Rodriguez-Barreto D.; Fernandez S.; Jones J.; Garcia de Leaniz C.	Impacts of large and small barriers on fish assemblage composition assessed using environmental DNA metabarcoding
2021	10.1002/ece3.8040	Samad-zada F.; van Poorten B.T.; Harris S.; Godbout L.; Russello M.A.	Genome-wide analysis reveals demographic and life-history patterns associated with habitat modification in landlocked, deep-spawning sockeye salmon (Oncorhynchus nerka)
2021	10.1038/s41598-021-95472-y	Kuniyal J.C.; Maiti P.; Kumar S.; Kumar A.; Bisht N.; Sekar K.C.; Arya S.C.; Rai S.; Nand M.	Dayara bugyal restoration model in the alpine and subalpine region of the Central Himalaya: a step toward minimizing the impacts
2021	10.1080/11956860.2021.1885803	Frederick C.; Girard C.; Wong G.; Lemire M.; Langwieder A.; Martin M.-C.; Legagneux P.	Communicating with Northerners on the Absence of SARS-CoV-2 in Migratory Snow Geese
2021	10.1002/rra.3829	van Puijenbroek P.J.T.M.; Buijse A.D.; Kraak M.H.S.; Verdonschot P.F.M.	Through the dam into troubled waters: Combined effects of stream fragmentation, habitat deterioration, and poor water quality on lowland stream fish distribution
2021	10.13292/j.1000-4890.202111.026	Liu H.-J.; Chen L.-X.; Liu Y.-L.; Yang P.-Y.; Lu J.; Zhang C.-G.	Population dynamics of Oriental Storks ( Ciconia boyciana) at Xingkai Lake in China; [兴凯湖东方白鹳（ Ｃｉｃｏｎｉａ ｂｏｙｃｉａｎａ） 种群动态变]
2021	10.4081/tz.2021.73	de Souza L.M.A.; Theobaldo G.G.; Rizzo E.; dos Santos J.E.; Bazzoli N.; Paschoalini A.L.	Evaluation of the reproductive parameters of female neotropical migratory fish from a lotic and lentic environment of a dammed river
2021	10.5846/stxb202005091158	Liu H.; Li Y.; Zhou B.; Ma X.; Han D.; Li H.; Xing M.; Zou F.; Gu X.	Determination of biological community reconstruction targets and suitable species list for constructed wetland in north China coastal area: A case study of Tianjin Lingang Constructed Wetland (Phase II); [北方滨海人工湿地水生生物群落快速重建目标及适宜 物种清单确定 ———以天津临港二期湿地为例]
2021	10.1016/j.ecoleng.2021.106172	Bravo-Córdoba F.J.; Valbuena-Castro J.; García-Vega A.; Fuentes-Pérez J.F.; Ruiz-Legazpi J.; Sanz-Ronda F.J.	Fish passage assessment in stepped fishways: Passage success and transit time as standardized metrics
2021	10.1002/nafm.10620	Camhi M.; Bednarski M.; LaBelle J.; Waldman J.	Abundance and Distribution of American Eel in a Heavily Dammed Urban River
2021	10.1016/j.ecoleng.2021.106207	Baharvand S.; Laskar-Ara B.	Hydraulic design criteria of the modified meander C-type fishway using the combined experimental and CFD models
2021	10.1016/j.scitotenv.2021.146872	Jarma D.; Sánchez M.I.; Green A.J.; Peralta-Sánchez J.M.; Hortas F.; Sánchez-Melsió A.; Borrego C.M.	Faecal microbiota and antibiotic resistance genes in migratory waterbirds with contrasting habitat use
2021	10.1016/j.aquaculture.2021.736663	Navada S.; Gaumet F.; Tveten A.-K.; Kolarevic J.; Vadstein O.	Seeding as a start-up strategy for improving the acclimation of freshwater nitrifying bioreactors to salinity stress
2021	10.1186/s13287-021-02310-z	Isik B.; Thaler R.; Goksu B.B.; Conley S.M.; Al-Khafaji H.; Mohan A.; Afarideh M.; Abumoawad A.M.; Zhu X.Y.; Krier J.D.; Saadiq I.M.; Tang H.; Eirin A.; Hickson L.T.J.; van Wijnen A.J.; Textor S.C.; Lerman L.O.; Herrmann S.M.	Hypoxic preconditioning induces epigenetic changes and modifies swine mesenchymal stem cell angiogenesis and senescence in experimental atherosclerotic renal artery stenosis
2021	10.1016/j.scitotenv.2020.144768	Terêncio D.P.S.; Pacheco F.A.L.; Sanches Fernandes L.F.; Cortes R.M.V.	Is it safe to remove a dam at the risk of a sprawl by exotic fish species?
2021	10.1186/s40657-021-00274-5	Zhang J.; Zhang H.; Liu Y.; Lloyd H.; Li J.; Zhang Z.; Li D.	Saltmarsh vegetation and social environment influence flexible seasonal vigilance strategies for two sympatric migratory curlew species in adjacent coastal habitats
2021	10.1111/acv.12639	Schaub M.; Ullrich B.	A drop in immigration results in the extinction of a local woodchat shrike population
2021	10.1089/mdr.2020.0189	Saraiva M.D.M.S.; De Leon C.M.C.G.; Silva N.M.V.D.; Raso T.F.; Serafini P.P.; Givisiez P.E.N.; Gebreyes W.A.; De Oliveira C.J.B.	Staphylococcus sciuri as a Reservoir of mecA to Staphylococcus aureus in Non-Migratory Seabirds from a Remote Oceanic Island
2021	10.1002/aqc.3465	Vasconcelos L.P.; Alves D.C.; da Câmara L.F.; Hahn L.	Dams in the Amazon: The importance of maintaining free-flowing tributaries for fish reproduction
2021	10.1111/jai.14194	Marbury J.A.; Fox A.G.; Kaeser A.J.; Peterson D.L.	Experimental passage of adult male Gulf sturgeon around Jim Woodruff Lock and Dam on the Apalachicola River, Florida
2021	10.13292/j.1000-4890.202107.035	Huang J.; Lin C.-Y.; Shi X.-T.; Zhang N.; Shi S.-S.; Cheng B.-X.; Mo W.-J.	Light environment optimization of culvert fishway based on the phototaxis of Schizothorax prenanti
2021	10.1016/j.ecolind.2021.107503	Regos A.; Arenas-Castro S.; Tapia L.; Domínguez J.; Honrado J.P.	Using remotely sensed indicators of primary productivity to improve prioritization of conservation areas for top predators
2021	10.1111/jfb.14699	Amtstaetter F.; Yen J.D.L.; Hale R.; Koster W.; O'Connor J.; Stuart I.; Tonkin Z.	Elevated river discharge enhances the immigration of juvenile catadromous and amphidromous fishes into temperate coastal rivers
2021	10.1002/eco.2292	Belo A.F.; Cardoso G.; Pereira E.; Quintella B.R.; Mateus C.S.; Alexandre C.M.; Batista C.; Telhado A.; Quadrado M.F.; Almeida P.R.	Fish pass use by shads (Alosa alosa L. and Alosa fallax [Lacépède, 1803]): Implications for monitoring and management
2021	10.1002/aqc.3615	Castello L.	Science for conserving Amazon freshwater ecosystems
2021	10.1637/aviandiseases-D-20-00137	Acosta S.; Kelman T.; Feirer S.; Matchett E.; Smolinsky J.; Pitesky M.; Buler J.	Using the california waterfowl tracker to assess proximity of waterfowl to commercial poultry in the central valley of california
2021	10.1371/journal.pone.0256805	Keefer M.L.; Jepson M.A.; Clabough T.S.; Caudill C.C.	Technical fishway passage structures provide high passage efficiency and effective passage for adult Pacific salmonids at eight large dams
2021	10.1002/fee.2361	Verhelst P.; Reubens J.; Buysse D.; Goethals P.; Van Wichelen J.; Moens T.	Toward a roadmap for diadromous fish conservation: the Big Five considerations
2021	10.1016/j.jemermed.2021.02.022	Muhammad A.; Tuang G.J.; Zahedi F.D.; Nik Hussin N.R.	Migratory Fish Bone Presented With Extensive Surgical Subcutaneous Emphysema: A Case Report
2021	10.1002/iroh.202002049	Lenhardt M.B.; Smederevac-Lalić M.M.; Spasić S.Z.; Honţ Ş.; Paraschiv M.; Iani M.I.; Nikčević M.V.; Klimley P.A.; Suciu R.	Seasonal changes in depth position and temperature of European catfish (Silurus glanis) tracked by acoustic telemetry in the Danube River
2021	10.1007/s10661-021-09360-z	Brito-Santos J.L.; Dias-Silva K.; Brasil L.S.; da Silva J.B.; Santos A.M.; de Sousa L.M.; Vieira T.B.	Fishway in hydropower dams: a scientometric analysis
2021	10.1111/jav.02609	Kenow K.P.; Fara L.J.; Houdek S.C.; Gray B.R.; Heard D.J.; Meyer M.W.; Fox T.J.; Kratt R.J.; Ford S.L.; Gendron-Fitzpatrick A.; Henderson C.L.	Migration patterns and wintering distribution of common loons breeding in the Upper Midwest
2021	10.1002/aqc.3576	Sun J.; Galib S.M.; Lucas M.C.	Rapid response of fish and aquatic habitat to removal of a tidal barrier
2021	10.3390/microorganisms9040864	Gulyaeva M.; De Marco M.A.; Kovalenko G.; Bortz E.; Murashkina T.; Yurchenko K.; Facchini M.; Delogu M.; Sobolev I.; Gadzhiev A.; Sharshov K.; Shestopalov A.	Biological properties and genetic characterization of novel low pathogenic h7n3 avian influenza viruses isolated from mallard ducks in the caspian region, dagestan, russia
2021	10.1002/ecs2.3618	Gosselin J.L.; Buhle E.R.; Van Holmes C.; Beer W.N.; Iltis S.; Anderson J.J.	Role of carryover effects in conservation of wild Pacific salmon migrating regulated rivers
2021	10.1016/j.scitotenv.2021.148317	Cooper A.R.; Infante D.M.; O'Hanley J.R.; Yu H.; Neeson T.M.; Brumm K.J.	Prioritizing native migratory fish passage restoration while limiting the spread of invasive species: A case study in the Upper Mississippi River
2021	10.1002/aqc.3601	Antognazza C.M.; Britton J.R.; De Santis V.; Kolia K.; Turunen O.A.; Davies P.; Allen L.; Hardouin E.A.; Crundwell C.; Andreou D.	Environmental DNA reveals the temporal and spatial extent of spawning migrations of European shad in a highly fragmented river basin
2021	10.1002/mcf2.10149	Rillahan C.B.; Alcott D.; Castro-Santos T.; He P.	Activity Patterns of Anadromous Fish below a Tide Gate: Observations from High-Resolution Imaging Sonar
2021	10.1111/acv.12699	Lagarde R.; Courret D.; Grondin H.; Faivre L.; Ponton D.	Climbing for dummies: recommendation for multi-specific fishways for the conservation of tropical eels and gobies
2021	10.1016/j.aspen.2021.08.001	Maquart P.-O.; Sokha C.; Boyer S.	Mosquito diversity (Diptera: Culicidae) and medical importance, in a bird sanctuary inside the flooded forest of Prek Toal, Cambodia
2021	10.1111/mve.12532	Fecchio A.; Lugarini C.; Ferreira A.; Weckstein J.D.; Kuabara K.M.D.; De La Torre G.M.; Ogrzewalska M.; Martins T.F.; de Angeli Dutra D.	Migration and season explain tick prevalence in Brazilian birds
2021	10.1016/j.geomorph.2021.107836	Magilligan F.J.; Nislow K.H.; Dietrich J.T.; Doyle H.; Kynard B.	Transient versus sustained biophysical responses to dam removal
2021	10.3390/fishes6020021	Azeiteiro U.M.; Pereira M.J.; Soares A.M.V.M.; Braga H.O.; Morgado F.; Sousa M.C.; Dias J.M.; Antunes C.	Dynamics of two anadromous species in a dam intersected river: Analysis of two 100-year datasets
2021	10.1080/15627020.2021.1958056	Chibwana F.; Katandukila J.	Occurrence of Echinostomatoids (Platyhelminthes: Digenea) in Great Cormorant (Phalacrocorax carbo) and Grey Heron (Ardea cinerea): First Insights into the DNA Barcodes from Lake Victoria, Tanzania
2021	10.1016/j.sjbs.2021.07.080	Aarif K.M.; Nefla A.; Athira T.R.; Prasadan P.K.; Muzaffar S.B.	The costs of migration: Injuries in migratory waterbirds along the west coast of India: Injuries in migratory waterbirds along the west coast of India
2021	10.1111/tbed.13831	Ruiz S.; Jimenez-Bluhm P.; Di Pillo F.; Baumberger C.; Galdames P.; Marambio V.; Salazar C.; Mattar C.; Sanhueza J.; Schultz-Cherry S.; Hamilton-West C.	Temporal dynamics and the influence of environmental variables on the prevalence of avian influenza virus in main wetlands in central Chile
2021	10.3390/w13081115	Holostenco D.N.; Ciorpac M.; Taflan E.; Tošić K.; Paraschiv M.; Iani M.; Honț Ș.; Suciu R.; Rîșnoveanu G.	Genetic diversity of stellate sturgeon in the lower danube river: The impact of habitat contraction upon a critically endangered population
2021	10.1002/tafs.10294	Quinn T.P.; Pess G.R.; Sutherland B.J.G.; Brenkman S.J.; Withler R.E.; Flynn K.; Beacham T.D.	Resumption of Anadromy or Straying? Origins of Sockeye Salmon in the Elwha River
2021	10.1016/j.jenvman.2021.112012	Tomanova S.; Courret D.; Richard S.; Tedesco P.A.; Mataix V.; Frey A.; Lagarrigue T.; Chatellier L.; Tétard S.	Protecting the downstream migration of salmon smolts from hydroelectric power plants with inclined racks and optimized bypass water discharge
2021	10.1016/j.fishres.2021.105894	Arlinghaus R.; Lucas J.; Weltersbach M.S.; Kömle D.; Winkler H.M.; Riepe C.; Kühn C.; Strehlow H.V.	Niche overlap among anglers, fishers and cormorants and their removals of fish biomass: A case from brackish lagoon ecosystems in the southern Baltic Sea
2021	10.12996/GMJ.2021.108	Zin M.H.M.; Krishnasamy T.; Kosai N.R.	Retro umbilical abscess mimicking infected urachal cyst: A rare presentation from migratory fish bone ingestion
2021	10.1111/eff.12592	Egger B.; Wiegleb J.; Seidel F.; Burkhardt-Holm P.; Emanuel Hirsch P.	Comparative swimming performance and behaviour of three benthic fish species: The invasive round goby (Neogobius melanostomus), the native bullhead (Cottus gobio), and the native gudgeon (Gobio gobio)
2021	10.1002/ecs2.3646	Finn R.J.R.; Chalifour L.; Gergel S.E.; Hinch S.G.; Scott D.C.; Martin T.G.	Quantifying lost and inaccessible habitat for Pacific salmon in Canada’s Lower Fraser River
2021	10.7717/peerj.11285	Cornman R.S.; Fike J.A.; Oyler-McCance S.J.; Cryan P.M.	Historical effective population size of North American hoary bat (Lasiurus cinereus) and challenges to estimating trends in contemporary effective breeding population size from archived samples
2021	10.1371/journal.pone.0252769	Tran N.T.; Labonne M.; Chung M.-T.; Wang C.-H.; Huang K.-F.; Durand J.-D.; Grudpan C.; Chan B.; Hoang H.D.; Panfili J.	Natal origin and migration pathways of Mekong catfish (Pangasius krempfi) using strontium isotopes and trace element concentrations in environmental water and otoliths
2021	10.1038/s41588-021-00818-x	Kameneva P.; Artemov A.V.; Kastriti M.E.; Faure L.; Olsen T.K.; Otte J.; Erickson A.; Semsch B.; Andersson E.R.; Ratz M.; Frisén J.; Tischler A.S.; de Krijger R.R.; Bouderlique T.; Akkuratova N.; Vorontsova M.; Gusev O.; Fried K.; Sundström E.; Mei S.; Kogner P.; Baryawno N.; Kharchenko P.V.; Adameyko I.	Single-cell transcriptomics of human embryos identifies multiple sympathoblast lineages with potential implications for neuroblastoma origin
2021	10.1016/j.biocon.2021.109359	Japoshvili B.; Couto T.B.A.; Mumladze L.; Epitashvili G.; McClain M.E.; Jenkins C.N.; Anderson E.P.	Hydropower development in the Republic of Georgia and implications for freshwater biodiversity conservation
2021	10.1016/j.scib.2021.03.023	Wang D.; Li M.; Xiong C.; Yan Y.; Hu J.; Hao M.; Liang B.; Chen J.; Chen G.; Yang G.; Li Y.; Zhang J.; Gulyaeva M.; Shestopalov A.; Shi W.; Bi Y.; Liu H.; Wang H.; Liu D.; Chen J.	Ecology of avian influenza viruses in migratory birds wintering within the Yangtze River wetlands
2021	10.1007/s11252-020-01076-1	Zinia N.J.; McShane P.	Urban ecosystems and ecosystem services in megacity Dhaka: mapping and inventory analysis
2021	10.1111/1365-2664.13963	Humphreys J.M.; Douglas D.C.; Ramey A.M.; Mullinax J.M.; Soos C.; Link P.; Walther P.; Prosser D.J.	The spatial–temporal relationship of blue-winged teal to domestic poultry: Movement state modelling of a highly mobile avian influenza host
2021	10.1111/faf.12549	Righton D.; Piper A.; Aarestrup K.; Amilhat E.; Belpaire C.; Casselman J.; Castonguay M.; Díaz E.; Dörner H.; Faliex E.; Feunteun E.; Fukuda N.; Hanel R.; Hanzen C.; Jellyman D.; Kaifu K.; McCarthy K.; Miller M.J.; Pratt T.; Sasal P.; Schabetsberger R.; Shiraishi H.; Simon G.; Sjöberg N.; Steele K.; Tsukamoto K.; Walker A.; Westerberg H.; Yokouchi K.; Gollock M.	Important questions to progress science and sustainable management of anguillid eels
2021	10.1002/aqc.3550	Duponchelle F.; Isaac V.J.; Rodrigues Da Costa Doria C.; Van Damme P.A.; Herrera-R G.A.; Anderson E.P.; Cruz R.E.A.; Hauser M.; Hermann T.W.; Agudelo E.; Bonilla-Castillo C.; Barthem R.; Freitas C.E.C.; García-Dávila C.; García-Vasquez A.; Renno J.-F.; Castello L.	Conservation of migratory fishes in the Amazon basin
2021	10.1007/s00477-019-01726-7	Song C.; Mo W.	A temporal perspective to dam management: influence of dam life and threshold fishery conditions on the energy-fish tradeoff
2020	10.1002/rra.3670	Cataldo D.; Gattás F.; Leites V.; Bordet F.; Paolucci E.	Impact of a hydroelectric power plant on migratory fishes in the Uruguay River
2021	10.1111/geb.13256	Becker D.J.; Han B.A.	The macroecology and evolution of avian competence for Borrelia burgdorferi
2020	10.1098/rspb.2020.2137	Okasaki C.; Keefer M.L.; Westley P.A.H.; Berdahl A.M.	Collective navigation can facilitate passage through human-made barriers by homeward migrating Pacific salmon: Collective navigation improves passage
2021	10.1139/cjfas-2020-0402	Mensinger M.A.; Blomberg E.J.; Zydlewski J.D.	The consequences of dam passage for downstream-migrating american eel in the penobscot river, maine
2020	10.1007/s10641-020-01032-0	Able K.W.; Grothues T.M.; Shaw M.J.; VanMorter S.M.; Sullivan M.C.; Ambrose D.D.	Alewife (Alosa pseudoharengus) spawning and nursery areas in a sentinel estuary: spatial and temporal patterns
2020	10.1111/fog.12488	Karu F.; Kobari T.; Honma T.; Kanayama T.; Suzuki K.; Yoshie N.; Kume G.	Trophic sources and linkages to support mesozooplankton community in the Kuroshio of the East China Sea
2020	10.1002/ece3.6231	Pimentel J.D.S.M.; Ludwig S.; Resende L.C.; Brandão-Dias P.F.P.; Pereira A.H.; de Abreu N.L.; Rosse I.C.; Martins A.P.V.; Facchin S.; Lopes J.D.M.; Santos G.B.; Alves C.B.M.; Kalapothakis E.	Genetic evaluation of migratory fish: Implications for conservation and stocking programs
2020	10.1002/eco.2250	Oliveira I.C.; Alexandre C.M.; Quintella B.R.; Almeida P.R.	Impact of flow regulation for hydroelectric production in the movement patterns, growth and condition of a potamodromous fish species
2021	10.1590/1982-0224-2020-0143	Ferraz J.D.; Casimiro A.C.R.; Garcia D.A.Z.; Pereira A.D.; Jarduli L.R.; de Almeida F.S.; Orsi M.L.	Taxonomic loss and functional reduction over time in the ichthyofauna of the taquaruçu reservoir, lower paranapanema river, southern brazil
2020	10.3390/w12123357	Nagayama S.; Ishiyama N.; Seno T.; Kawai H.; Kawaguchi Y.; Nakano D.; Nakamura F.	Time series changes in fish assemblages and habitat structures caused by partial check dam removal
2020	10.3390/w12112974	Chan B.; Ngor P.B.; Hogan Z.S.; So N.; Brosse S.; Lek S.	Temporal dynamics of fish assemblages as a reflection of policy shift from fishing concession to co-management in one of the world’s largest tropical flood pulse fisheries
2020	10.1016/j.scitotenv.2020.139450	Martyniuk M.A.C.; Couture P.; Tran L.; Beaupré L.; Power M.	Seasonal variation of total mercury and condition indices of Arctic charr (Salvelinus alpinus) in Northern Québec, Canada
2020	10.1186/s12936-020-03402-6	Bharti P.K.; Rajvanshi H.; Nisar S.; Jayswar H.; Saha K.B.; Shukla M.M.; Mishra A.K.; Sharma R.K.; Das A.; Kaur H.; Wattal S.L.; Lal A.A.	Demonstration of indigenous malaria elimination through Track-Test-Treat-Track (T4) strategy in a Malaria Elimination Demonstration Project in Mandla, Madhya Pradesh
2021	10.1007/s10531-020-02084-5	Fitzpatrick K.B.; Moody A.T.; Milt A.; Herbert M.E.; Khoury M.; Yacobson E.; Ross J.A.; Doran P.J.; Ferris M.C.; McIntyre P.B.; Neeson T.M.	Can indicator species guide conservation investments to restore connectivity in Great Lakes tributaries?
2021	10.1002/ecy.3208	Powell L.L.; Ames E.M.; Wright J.R.; Matthiopoulos J.; Marra P.P.	Interspecific competition between resident and wintering birds: experimental evidence and consequences of coexistence
2020	10.11660/slfdxb.20200908	Dong Z.; Huang Z.; Yu J.	Experimental study of turbulent structures of slot-orifice-weir combined fishway with staggered layout; [异侧布置缝-孔-堰组合式鱼道紊流结构试验研究]
2020	10.3390/W12092406	Nakajima S.; Hirota S.K.; Matsuo A.; Suyama Y.; Nakamura F.	Genetic structure and population demography of white-spotted charr in the upstream watershed of a large dam
2020	10.1134/S1995082920040082	Pavlov D.S.; Parshina V.Y.; Kostin V.V.	Seasonal Dynamics of the Ratio of Rheoreaction Types of Roach Rutilus rutilus
2021	10.1007/s10592-020-01322-1	Johnson M.A.; Friesen T.A.; VanDoornik D.M.; Teel D.J.; Myers J.M.	Genetic interactions among native and introduced stocks of Oncorhynchus mykiss in the upper Willamette River, Oregon
2020	10.1002/mcf2.10108	Gahagan B.I.; Bailey M.M.	Surgical Implantation of Acoustic Tags in American Shad to Resolve Riverine and Marine Restoration Challenges
2021	10.1590/1982-0224-2021-0027	Moreno-Arias C.; López-Casas S.; Rogeliz-Prada C.A.; Jiménez-Segura L.	Protection of spawning habitat for potamodromous fish, an urgent need for the hydropower planning in the andes
2021	10.1002/edn3.134	Duda J.J.; Hoy M.S.; Chase D.M.; Pess G.R.; Brenkman S.J.; McHenry M.M.; Ostberg C.O.	Environmental dna is an effective tool to track recolonizing migratory fish following large-scale dam removal
2020	10.1007/s00248-020-01512-x	Muñoz-Leal S.; Ramirez D.G.; Luz H.R.; Faccini J.L.H.; Labruna M.B.	“Candidatus Borrelia ibitipoquensis,” a Borrelia valaisiana–Related Genospecies Characterized from Ixodes paranaensis in Brazil
2020	10.18307/2020.0509	Wei Q.	Conservation of Chinese sturgeon (Acipenser sinensis) based on its life history: Dilemma and breakthrough; [从中华鲟(Acipenser sinensis)生活史剖析其物种保护:困境与突围]
2021	10.1016/j.aaf.2019.02.003	Stuart I.G.; Marsden T.J.	Evaluation of cone fishways to facilitate passage of small-bodied fish
2020	10.3171/2020.4.PEDS19606	Duddleston P.J.; Gendreau J.L.; Little K.A.; Andrews A.; Thompson W.D., Jr.	Navigation-guided neuroendoscopic removal of an intracranial migratory pellet from the thalamus of a 4-year-old girl
2021	10.1051/hydro/2018002	Podgorniak T.; De Oliveira E.; Daverat F.; Pierron F.	Contribution of transcriptomic and behavioral studies to the knowledge on impact of water obstacles on migratory young eels; [Apport d'une étude transcriptomique et comportementale aux connaissances de l'impact des obstacles aquatiques sur les anguillettes migrantes]
2020	10.1016/j.marpol.2020.104049	Stratoudakis Y.; Correia C.; Belo A.F.; de Almeida P.R.	Improving participated management under poor fishers' organization: Anadromous fishing in the estuary of Mondego River, Portugal
2020	10.3389/fenvs.2020.577181	Oliveira A.G.D.; Lopes T.M.; Angulo-Valencia M.A.; Dias R.M.; Suzuki H.I.; Costa I.C.B.; Agostinho A.A.	Relationship of Freshwater Fish Recruitment With Distinct Reproductive Strategies and Flood Attributes: A Long-Term View in the Upper Paraná River Floodplain
2021	10.1371/journal.pone.0247482	Schmidt-Posthaus H.; Schneider E.; Schölzel N.; Hirschi R.; Stelzer M.; Peter A.	The role of migration barriers for dispersion of Proliferative Kidney Disease - Balance between disease emergence and habitat connectivity
2021	10.1002/eap.2245	Gorsich E.E.; Webb C.T.; Merton A.A.; Hoeting J.A.; Miller R.S.; Farnsworth M.L.; Swafford S.R.; DeLiberto T.J.; Pedersen K.; Franklin A.B.; McLean R.G.; Wilson K.R.; Doherty P.F., Jr.	Continental-scale dynamics of avian influenza in U.S. waterfowl are driven by demography, migration, and temperature
2020	10.1111/jfb.14424	Biesack E.E.; Dang B.T.; Ackiss A.S.; Bird C.E.; Chheng P.; Phounvisouk L.; Truong O.T.; Carpenter K.E.	Evidence for population genetic structure in two exploited Mekong River fishes across a natural riverine barrier
2020	10.1080/01419870.2020.1772989	Góis P.; Carlos Marques J.	Portuguese intra-EU migration. The dynamics of an ongoing migration process
2020	10.1016/j.resconrec.2020.104990	Song C.; O'Malley A.; Zydlewski J.; Mo W.	Balancing fish-energy-cost tradeoffs through strategic basin-wide dam management
2021	10.1051/parasite/2020073	Ashrafi K.; Sharifdini M.; Darjani A.; Brant S.V.	Migratory routes, domesticated birds and cercarial dermatitis: The distribution of Trichobilharzia franki in Northern Iran; [Routes migratoires, oiseaux domestiques et dermatite cercarienne : répartition de Trichobilharzia franki dans le nord de l'Iran.]
2021	10.1590/1982-0224-2020-0123	Ribolli J.; Zaniboni-Filho E.; Machado C.B.; Guerreiro T.C.S.; de Freitas P.D.; Galetti P.M., Jr	Anthropogenic river fragmentation reduces long-term viability of the migratory fish salminus brasiliensis (Characiformes: Bryconidae) populations
2021	10.1111/jfb.14553	Jamieson L.; Waters A.; Ho K.E.; Chan H.Y.S.; Hung J.T.; Webb S.E.; Chan C.M.; Shipley A.M.; Williamson J.G.; Beer J.; Angus C.; Miller A.L.	Short-term homeostatic regulation of blood/interstitial fluid Ca2+ concentration by the scales of anadromous sea trout Salmo trutta L. during smoltification and migration
2021		Zacardi D.M.; de Suzuki M.A.L.; de Oliveira C.C.; de Oliveira L.S.; Cajado R.A.	Does the composition of fish larvae assemblage affect by the longitudinal gradient (damriver) of the Curuá-Una reservoir?; [O gradiente longitudinal (rio-barragem) do reservatório de Curuá-Una afeta a composição das assembleias de larvas de peixes?]
2021	10.1016/j.scitotenv.2020.142142	Li G.; Sun S.; Liu H.; Zheng T.	Schizothorax prenanti swimming behavior in response to different flow patterns in vertical slot fishways with different slot positions
2020	10.1002/mcf2.10137	Myers O.M.; Reyier E.; Ahr B.; Cook G.S.	Striped Mullet Migration Patterns in the Indian River Lagoon: A Network Analysis Approach to Spatial Fisheries Management
2020	10.1002/rra.3687	Fernandes Celestino L.; Sanz-Ronda F.J.; Miranda L.E.; Cavicchioli Makrakis M.; Dias J.H.P.; Makrakis S.	Bidirectional connectivity via fish ladders in a large Neotropical river: Response to a comment
2020	10.1016/j.cbpa.2020.110745	Ben Ammar I.; Baeklandt S.; Cornet V.; Antipine S.; Sonny D.; Mandiki S.N.M.; Kestemont P.	Passage through a hydropower plant affects the physiological and health status of Atlanstic salmon smolts
2020	10.1016/j.meegid.2020.104475	Gaytan-Cruz L.; Mateus-Anzola J.; Montoya-Carrillo C.; Zarza H.; Garcia-Espinosa G.; Ojeda-Flores R.	Phylogenetic characterization of a reassortant H5N2 influenza A virus from a resident Mexican duck (Anas diazi)
2021	10.1002/aqc.3521	Ramos-Merchante A.; Sáez-Gómez P.; Prenda J.	Historical distribution of freshwater fishes and the reference conditions concept in a large Mediterranean basin
2021	10.1111/gcb.15450	FitzGerald A.M.; John S.N.; Apgar T.M.; Mantua N.J.; Martin B.T.	Quantifying thermal exposure for migratory riverine species: Phenology of Chinook salmon populations predicts thermal stress
2020	10.1002/rra.3616	Molina-Moctezuma A.; Zydlewski J.	An interactive decision-making tool for evaluating biological and statistical standards of migrating fish survival past hydroelectric dams
2020	10.1038/s41598-020-62916-w	Boulêtreau S.; Carry L.; Meyer E.; Filloux D.; Menchi O.; Mataix V.; Santoul F.	High predation of native sea lamprey during spawning migration
2020	10.1016/j.fishres.2020.105666	van Poorten B.T.	Recovery tactics for sockeye blocked from anadromy evaluated through decision analysis and value of information
2020	10.1111/biom.13171	Hance D.J.; Perry R.W.; Plumb J.M.; Pope A.C.	A temporally stratified extension of space-for-time Cormack–Jolly–Seber for migratory animals
2021	10.1016/j.heliyon.2021.e06523	Mequanent D.; Mingist M.; Getahun A.; Anteneh W.	Impact of irrigation practices on Gilgel Abay, Ribb and Gumara fisheries, Tana Sub-Basin, Ethiopia
2020	10.1002/nafm.10480	Brauer T.A.; Quist M.C.; Rhea D.T.; Laughlin T.W.; Waring E.	Movement Dynamics of Nonnative Burbot in the Upper Green River System and Implications for Management
2020	10.1016/j.gecco.2020.e01143	Zhang P.; Qiao Y.; Jin Y.; Lek S.; Yan T.; He Z.; Chang J.; Cai L.	Upstream migration of fishes downstream of an under-construction hydroelectric dam and implications for the operation of fish passage facilities
2020	10.1371/journal.pone.0239198	Morley S.A.; Foley M.M.; Duda J.J.; Beirne M.M.; Paradis R.L.; Johnson R.C.; McHenry M.L.; Elofson M.; Sampson E.M.; McCoy R.E.; Stapleton J.; Pess G.R.	Shifting food web structure during dam removal—Disturbance and recovery during a major restoration action
2021	10.1002/rra.3760	Harbicht A.B.; Nilsson P.A.; Österling M.; Calles O.	Environmental and anthropogenic correlates of migratory speeds among Atlantic salmon smolts
2021	10.1111/jai.14117	Li J.; Wang C.; Pan W.; Du H.; Zhang H.; Wu J.; Wei Q.	Migration and distribution of adult hatchery reared Yangtze sturgeons (Acipenser dabryanus) after releasing in the upper Yangtze River and its implications for stock enhancement
2020	10.1016/j.vetmic.2020.108829	Wei B.; Shang K.; Cha S.-Y.; Zhang J.-F.; Kang M.; Jang H.-K.	Prevalence and potential risk of Salmonella enterica in migratory birds from South Korea
2020	10.1007/s10811-020-02086-4	Huang I.S.; Zimba P.V.	Hydrogen peroxide, an ecofriendly remediation method for controlling Microcystis aeruginosa toxic blooms
2021	10.3390/antibiotics10020190	Islam M.S.; Nayeem M.M.H.; Sobur M.A.; Ievy S.; Islam M.A.; Rahman S.; Kafi M.A.; Ashour H.M.; Rahman M.T.	Virulence determinants and multidrug resistance of escherichia coli isolated from migratory birds
2020	10.1111/jfb.14474	Sanches P.V.; Gogola T.M.; Silva R.O.; Topan D.A.; dos Santos Picapedra P.H.; Piana P.A.	Arms as areas for larval development of migratory fish species in a Neotropical reservoir and the influence of rainfall over abundances
2020	10.1007/s43388-020-00023-0	da Silva T.L.; de Souza Oliveira M.; da Silva Rocha R.J.; Pitelli R.A.	Water-level controlled reservoir as refugia for waterbirds in an urban landscape
2020	10.1016/j.ecolind.2020.106556	Yao S.; Li X.; Liu C.; Zhang J.; Li Y.; Gan T.; Liu B.; Kuang W.	New assessment indicator of habitat suitability for migratory bird in wetland based on hydrodynamic model and vegetation growth threshold
2021	10.15666/aeer/1906_43134330	Guo W.X.; Jin Y.G.; Zhao R.C.; Wang H.X.	The impact of the ecohydrologic conditions of three gorges reservoir on the spawning activity of four major chinese carps in the middle of yangtze river, china
2021	10.1080/22221751.2021.1912644	Zhang X.; Li Y.; Jin S.; Zhang Y.; Sun L.; Hu X.; Zhao M.; Li F.; Wang T.; Sun W.; Feng N.; Wang H.; He H.; Zhao Y.; Yang S.; Xia X.; Gao Y.	PB1 S524G mutation of wild bird-origin H3N8 influenza A virus enhances virulence and fitness for transmission in mammals
2021		Brand-Prada M.; Betancourth-Toro J.S.; Caviedes-Rubio D.I.	State of knowledge of the Huila avifauna, Colombia: Information gaps and future research; [Estado del conocimiento de la avifauna del Huila, Colombia: Vacíos de información e investigaciones futuras]
2021	10.1080/01650521.2021.1994349	Ferreira D.G.; Galindo B.A.; Apolinário-Silva C.; Nascimento R.H.C.; Frantine-Silva W.; Cavenagh A.F.; Silva M.M.; Feliciano D.C.; Aggio C.E.G.; Zanatta A.S.; Carvalho S.; Sofia S.H.	Influences of Small Hydroelectric Plants on the genetic differentiation of Neotropical freshwater fish populations: a case study
2021	10.1016/j.scitotenv.2020.143293	Duarte G.; Segurado P.; Haidvogl G.; Pont D.; Ferreira M.T.; Branco P.	Damn those damn dams: Fluvial longitudinal connectivity impairment for European diadromous fish throughout the 20th century
2020	10.1007/s10641-020-01025-z	Azri A.; Taha H.; Arai T.	Molecular and morphological evidence for the identity of the blackspot shark, Carcharhinus sealei, and the Indonesian whaler shark, C. tjutjot, with notes on their population structures
2021	10.18599/GRS.2021.1.4	Sotnich I.S.; Kostyreva E.A.	Aromatic compounds in bitumoids of the bazhenov formation in the north of the khantey hemiantheclise
2020	10.1016/j.simyco.2020.02.001	Rodrigues A.M.; Beale M.A.; Hagen F.; Fisher M.C.; Terra P.P.D.; de Hoog S.; Brilhante R.S.N.; de Aguiar Cordeiro R.; de Souza Collares Maia Castelo-Branco D.; Rocha M.F.G.; Sidrim J.J.C.; de Camargo Z.P.	The global epidemiology of emerging Histoplasma species in recent years
2020	10.1134/S2075111720040025	Boldyrev V.S.	The Distribution of Vimba Bream Vimba vimba vimba (Actinopterygii: Cyprinidae) in the Unregulated Section of the Lower Volga River
2021	10.1590/1982-0224-2020-0046	Perini V.R.; Paschoalini A.L.; Bazzoli N.; Rizzo E.; Carvalho D.C.	Metapopulation dynamics of the migratory fish Prochilodus lineatus (Characiformes: Prochilodontidae) in a lotic remnant of the Grande River, Southeastern Brazil
2021	10.3390/genes12010089	Fraik A.K.; McMillan J.R.; Liermann M.; Bennett T.; McHenry M.L.; McKinney G.J.; Wells A.H.; Winans G.; Kelley J.L.; Pess G.R.; Nichols K.M.	The impacts of dam construction and removal on the genetics of recovering steelhead (Oncorhynchus mykiss) populations across the Elwha river watershed
2020	10.1002/rra.3637	Edge E.N.; Paukert C.P.; Lobb M.D., III; Landwer B.H.P.; Bonnot T.W.	Seasonal selection of habitat by Spotted Bass and Shorthead Redhorse in a regulated river in the Midwest, USA
2021	10.1051/kmae/2021017	Pflugrath B.D.; Mueller R.P.; Engbrecht K.; Colotelo A.H.	American eel resilience to simulated fluid shear associated with passage through hydroelectric turbines
2020	10.1134/S106235902010026X	Zhikharev V.S.; Gavrilko D.E.; Shurganova G.V.	A Record of the Tropical Species Thermocyclops taihokuensis Harada, 1931 (Copepoda: Cyclopoida) in European Russia
2020	10.3390/pathogens9110953	Hassan M.M.; Islam A.; Hasan R.B.; Rahman M.K.; Webby R.J.; Hoque M.A.; El Zowalaty M.E.	Prevalence and distribution of avian influenza viruses in domestic ducks at the waterfowl-chicken interface in Wetlands
2020	10.3390/fishes5030024	Harris S.C.; Cope W.R.; Wirgin I.; Hallerman E.M.	Population genetic assessment of anadromous and resident striped bass (Morone saxatilis) in the roanoke river system, Eastern United States
2021	10.1111/jfb.14614	Rauber R.G.; Strictar L.; Gomes L.C.; Suzuki H.I.; Agostinho A.A.	Spatial segregation in the reproductive activity of Neotropical fish species as an indicator of the migratory trait
2021	10.1086/712605	Moravek J.A.; Clipp H.L.; Good T.P.; Kiffney P.M.	Effects of subsidies from small anadromous pacific salmon populations on stream and riparian food webs are mediated by channel gradient
2020	10.1002/rra.3727	Avigliano E.; Pouilly M.; Bouchez J.; Domanico A.; Sánchez S.; Llamazares Vegh S.; Clavijo C.; Scarabotti P.; Facetti J.F.; Caffetti J.D.; del Rosso F.R.; Pecheyran C.; Bérail S.; Volpedo A.V.	Strontium isotopes (87Sr/86Sr) reveal the life history of freshwater migratory fishes in the La Plata Basin
2021	10.1002/eco.2260	Koster W.M.; Stuart I.; Tonkin Z.; Dawson D.; Fanson B.	Environmental influences on migration patterns and pathways of a threatened potamodromous fish in a regulated lowland river network
2021	10.1111/fwb.13638	Legrand M.; Briand C.; Buisson L.; Besse T.; Artur G.; Azam D.; Baisez A.; Barracou D.; Bourré N.; Carry L.; Caudal A.-L.; Corre J.; Croguennec E.; Der Mikaélian S.; Josset Q.; Le Gurun L.; Schaeffer F.; Toussaint R.; Laffaille P.	Diadromous fish modified timing of upstream migration over the last 30 years in France
2020	10.3955/046.094.0106	Cooper E.J.; O'dowd A.P.; Graham J.J.; Mierau D.W.; Trush W.J.; Taylor R.	Salmonid Habitat and Population Capacity Estimates for Steelhead Trout and Chinook Salmon Upstream of Scott Dam in the Eel River, California
2020	10.1186/s13071-020-04493-5	Wilhelmsson P.; Jaenson T.G.T.; Olsen B.; Waldenström J.; Lindgren P.-E.	Migratory birds as disseminators of ticks and the tick-borne pathogens Borrelia bacteria and tick-borne encephalitis (TBE) virus: a seasonal study at Ottenby Bird Observatory in South-eastern Sweden
2020		Bani A.; Shumka S.; Dervishi O.; Duka I.; Kristo I.; Malollari I.	Water quality and biodiversity of shkumbini river
2020	10.1111/fme.12458	García-Vega A.; Leunda P.M.; Ardaiz J.; Sanz-Ronda F.J.	Effect of restoration measures in Atlantic rivers: A 25-year overview of sea and riverine brown trout populations in the River Bidasoa
2021	10.26496/bjz.2021.86	Frotté L.; Michel L.; Lepoint G.; Cordonnier S.; Bezault É.; Monti D.	Variability of amphidromous organism isotopic niches in three guadeloupe rivers affected by damming and water catchment
2021	10.3390/w13030275	Romão F.; Quaresma A.L.; Santos J.M.; Amaral S.D.; Branco P.; Pinheiro A.N.	Multislot fishway improves entrance performance and fish transit time over vertical slots
2021	10.1080/22221751.2021.1899769	Kim E.-H.; Kim Y.-L.; Kim S.M.; Yu K.-M.; Casel M.A.B.; Jang S.-G.; Pascua P.N.Q.; Webby R.J.; Choi Y.K.	Pathogenic assessment of avian influenza viruses in migratory birds
2020	10.3390/w12123522	Nuon V.; Lek S.; Ngor P.B.; So N.; Grenouillet G.	Fish community responses to human-induced stresses in the lower mekong basin
2021	10.1002/iroh.202002042	Kim J.Y.; Kim G.-Y.	Effects of regulated dam discharge on plants and migratory waterfowl are mediated by salinity changes in estuaries
2021	10.1590/1982-0224-2020-0156	D’avilla T.; Costa-Neto E.M.; Brito M.F.G.	Impacts on fisheries assessed by local ecological knowledge in a reservoir cascade in the lower são francisco river, northeastern Brazil
2020	10.1016/j.gecco.2020.e01309	Miranda-Chumacero G.; Mariac C.; Duponchelle F.; Painter L.; Wallace R.; Cochonneau G.; Molina-Rodriguez J.; Garcia-Davila C.; Renno J.-F.	Threatened fish spawning area revealed by specific metabarcoding identification of eggs and larvae in the Beni River, upper Amazon
2020	10.1002/tafs.10264	LovellFord R.M.; Flitcroft R.L.; Lewis S.L.; Santelmann M.V.; Grant G.E.	Patterns of River Discharge and Temperature Differentially Influence Migration and Spawn Timing for Coho Salmon in the Umpqua River Basin, Oregon
2020	10.1002/rra.3626	Pelicice F.M.; Pompeu P.S.; Agostinho A.A.	Fish conservation must go beyond the concrete: A comment on Celestino et al. (2019)
2021	10.3133/ofr20211085	Hansen A.C.; Kock T.J.; Ekstrom B.K.; Liedtke T.L.	Behavior and survival of hatchery rainbow trout (Oncorhynchus mykiss) in the upper Cowlitz river basin, Washington, 2013 and 2017
2021	10.1007/s12595-020-00349-z	Vishwakarma A.; Anthony F.M.; Tiwari S.; Choubey S.	Avifaunal Diversity of Winter Season in Kopra Reservoir of Bilaspur, Chhattisgarh, India
2020	10.1002/ece3.6184	Benjamin J.R.; Vidergar D.T.; Dunham J.B.	Thermal heterogeneity, migration, and consequences for spawning potential of female bull trout in a river–reservoir system
2019	10.1111/are.14296	Hainfellner P.; Kuradomi R.Y.; de Souza T.G.; Sato R.T.; Figueiredo-Ariki D.G.; Antônio de Freitas G.; Queiroz L.; Valenti W.C.; Valenti P.M.; Ge W.; Batlouni S.R.	Reproductive cycle of the Amazonian planktivorous catfish Hypophthalmus marginatus (Siluriformes, Pimelodidae)
2020	10.1002/oa.2931	Fetner R.A.; Iwaszczuk U.	Isotopic evidence of possible long-distance freshwater fish trade in the 13th to 14th century Chełm, modern Poland
2020	10.1007/s10750-020-04254-6	Davidsen J.G.; Eikås L.; Hedger R.D.; Thorstad E.B.; Rønning L.; Sjursen A.D.; Berg O.K.; Bremset G.; Karlsson S.; Sundt-Hansen L.E.	Migration and habitat use of the landlocked riverine Atlantic salmon Salmo salar småblank
2019	10.1098/rsos.190989	Haraldstad T.; Haugen T.O.; Kroglund F.; Olsen E.M.; Höglund E.	Migratory passage structures at hydropower plants as potential physiological and behavioural selective agents
2020	10.1111/gcb.15010	Donnelly J.P.; King S.L.; Silverman N.L.; Collins D.P.; Carrera-Gonzalez E.M.; Lafón-Terrazas A.; Moore J.N.	Climate and human water use diminish wetland networks supporting continental waterbird migration
2020	10.1111/fme.12385	Koed A.; Birnie-Gauvin K.; Sivebæk F.; Aarestrup K.	From endangered to sustainable: Multi-faceted management in rivers and coasts improves Atlantic salmon (Salmo salar) populations in Denmark
2020	10.1016/j.jenvman.2020.110317	Lothian A.J.; Schwinn M.; Anton A.H.; Adams C.E.; Newton M.; Koed A.; Lucas M.C.	Are we designing fishways for diversity? Potential selection on alternative phenotypes resulting from differential passage in brown trout
2020	10.1111/fme.12410	Clark C.; Roni P.; Keeton J.; Pess G.	Evaluation of the removal of impassable barriers on anadromous salmon and steelhead in the Columbia River Basin
2019	10.1111/tbed.13324	Li X.; Cui P.; Zeng X.; Jiang Y.; Li Y.; Yang J.; Pan Y.; Gao X.; Zhao C.; Wang J.; Wang K.; Deng G.; Guo J.	Characterization of avian influenza H5N3 reassortants isolated from migratory waterfowl and domestic ducks in China from 2015 to 2018
2020	10.1002/rra.3534	Anderson R.L.; Anderson C.A.; Larson J.H.; Knights B.; Vallazza J.; Jenkins S.E.; Lamer J.T.	Influence of a high-head dam as a dispersal barrier to fish community structure of the Upper Mississippi River
2019	10.1111/rec.12993	Kaul A.D.; Wilsey B.J.	Monarch butterfly host plant (milkweed Asclepias spp.) abundance varies by habitat type across 98 prairies
2020	10.1186/s40168-019-0781-8	Cao J.; Hu Y.; Liu F.; Wang Y.; Bi Y.; Lv N.; Li J.; Zhu B.; Gao G.F.	Metagenomic analysis reveals the microbiome and resistome in migratory birds
2020	10.20950/1678-2305.2020.46.3.589	Miranda L.M.; Rodrigues L.R.; Pantaleão J.A.F.; de ANDRADE L.S.	Reproductive aspects of the prawn macrobrachium amazonicum in a continental population living downstream of a hydroelectric dam; [Aspectos reprodutivos do camarão dulcícola macrobrachium amazonicum em uma população vivendo a jusante da barragem de uma usina hidrelétrica]
2019	10.1080/17450101.2019.1635343	Baird I.G.; Manorom K.	Migrating fish and mobile knowledge: situated fishers’ knowledge and social networks in the lower Mekong River Basin in Thailand, Laos and Cambodia
2020	10.1007/s00267-020-01266-9	Zambaldi L.; Pompeu P.S.	Evaluation of River Fragmentation and Implications for the Conservation of Migratory Fish in Southeastern Brazil
2020	10.1080/07900627.2019.1611549	Baird I.G.; Manorom K.; Phenow A.; Gaja-Svasti S.	What about the tributaries of the tributaries? Fish migrations, fisheries, dams and fishers’ knowledge in North-Eastern Thailand
2019	10.1038/s41598-019-42110-3	de Souza W.M.; Fumagalli M.J.; de Araujo J.; Ometto T.; Modha S.; Thomazelli L.M.; Durigon E.L.; Murcia P.R.; Figueiredo L.T.M.	Discovery of novel astrovirus and calicivirus identified in ruddy turnstones in Brazil
2020	10.1111/fme.12392	Murry B.A.; Ania A.; Boase J.; Briggs A.S.; Chiotti J.; Fullard C.; Galarowicz T.; Hayes D.; Leonardi J.; Madel G.; Stoller J.	Evaluation of a naturalised rock ramp fish passage for cool- and warm-water fish in a tributary of Saginaw Bay, Lake Huron
2020	10.1111/eff.12512	Trancart T.; Carpentier A.; Acou A.; Danet V.; Elliott S.; Feunteun É.	Behaviour of endangered European eels in proximity to a dam during downstream migration: Novel insights using high accuracy 3D acoustic telemetry
2020	10.3880/j.issn.1006-7647.2020.03.001	Yu S.; Zhang Z.; Xu C.	Spring ecological water requirement for fishes in Yellow River Estuary; [黄河河口鱼类春季生态需水]
2020	10.3390/W12040955	Zheng T.; Niu Z.; Sun S.; Shi J.; Liu H.; Li G.	Comparative study on the hydraulic characteristics of nature-like fishways
2020	10.1111/eva.12890	Reid K.; Carlos Garza J.; Gephard S.R.; Caccone A.; Post D.M.; Palkovacs E.P.	Restoration-mediated secondary contact leads to introgression of alewife ecotypes separated by a colonial-era dam
2020	10.1002/rra.3541	Lagarde R.; Borie G.; Ponton D.	Dams select individual morphology but do not modify upstream migration speed of tropical amphidromous gobies
2020	10.3897/BDJ.8.e56219	Choi H.-A.; Seliger B.; Moores N.; Borzée A.; Yoon C.H.K.	Avian Surveys in the Korean Inner Border Area, Gimpo, Republic of Korea
2020	10.1007/s10641-019-00945-9	Schreier A.D.; Stevens P.	Further evidence for lower Columbia River green sturgeon spawning
2019	10.3741/JKWRA.2019.52.S-2.835	Ock G.; Jang C.-L.; Kim B.; Choi M.	A review on sediment replenishment to river channel for natural recovery of regulated rivers below large dams
2020		Sullivan R.M.; Hileman J.P.	Comparative Analyses of Upstream Migration in a Multispecies Assemblage of Fish in Response to Highly Managed Flow Regimes
2020	10.1111/eva.12901	Valenzuela-Aguayo F.; McCracken G.R.; Manosalva A.; Habit E.; Ruzzante D.E.	Human-induced habitat fragmentation effects on connectivity, diversity, and population persistence of an endemic fish, Percilia irwini, in the Biobío River basin (Chile)
2020	10.1029/2018WR024196	Baker N.J.; Taylor M.J.; Cowx I.G.; Harvey J.P.; Nunn A.D.; Angelopoulos N.V.; Smith M.A.; Noble R.A.; Tinsdeall M.; Baxter J.; Bolland J.D.	The Response of River-Resident Fish to Reservoir Freshet Releases of Varying Profiles Intended to Facilitate a Spawning Migration
2019	10.1111/jai.13967	Kynard B.; Horgan M.	Long-term studies on restoration of Connecticut River anadromous sea lamprey, Petromyzon marinus Linnaeus 1758: Trend in annual adult runs, abundance cycle, and nesting
2019	10.1111/jfb.14125	Kennedy R.J.; O'Connor W.; Allen M.	Atlantic salmon Salmo salar passing a natural barrier before and after construction of a hydroelectric station
2019	10.11975/j.issn.1002-6819.2019.24.010	Li G.; Sun S.; Qie Z.; Guo Z.; Liu H.; Zheng T.; Sun J.	Arrangement of fishway entrance in power station tailrace channel; [电站尾水渠内鱼道进口位置布局]
2020	10.1111/gcb.14896	Sturrock A.M.; Carlson S.M.; Wikert J.D.; Heyne T.; Nusslé S.; Merz J.E.; Sturrock H.J.W.; Johnson R.C.	Unnatural selection of salmon life histories in a modified riverscape
2020	10.1016/j.landurbplan.2019.103725	O'Hanley J.R.; Pompeu P.S.; Louzada M.; Zambaldi L.P.; Kemp P.S.	Optimizing hydropower dam location and removal in the São Francisco river basin, Brazil to balance hydropower and river biodiversity tradeoffs
2020	10.1016/j.fishres.2019.105399	Leite Lima M.A.; Rosa Carvalho A.; Alexandre Nunes M.; Angelini R.; Rodrigues da Costa Doria C.	Declining fisheries and increasing prices: The economic cost of tropical rivers impoundment
2020	10.3955/046.094.0203	Kane W.; Brown R.; Bastow J.	Monitoring the Return of Marine-Derived Nitrogen to Riparian Areas in Response to Dam Removal on the Elwha River, Washington
2020	10.1590/1678-4685-gmb-2019-0352	de Lima M.C.C.; Lima S.C.; Savada C.S.; Suzuki K.M.; Orsi M.L.; de Almeida F.S.	Use of dna barcode in the identification of fish eggs in tributaries of the paranapanema river basin
2020	10.15517/rbt.v68i2.38641	Feitosa F.S.; Rezende C.F.	Trophic ecology of the fish leporinus piau (Characiformes: Anostomidae) in an area influenced by a dam in the parnaíba river
2019	10.1038/s41598-018-36485-y	Colombi D.; Serra-Cobo J.; Métras R.; Apolloni A.; Poletto C.; López-Roig M.; Bourhy H.; Colizza V.	Mechanisms for lyssavirus persistence in non-synanthropic bats in Europe: insights from a modeling study
2020	10.1111/fme.12378	Frechette D.M.; Goerig E.; Bergeron N.E.	Factors influencing fallback by adult Atlantic salmon following transport into a novel river reach
2020	10.1080/24705357.2020.1762128	da Silva P.S.; Celestino L.F.; de Assumpção L.; Makrakis S.; Dias J.H.P.; Kashiwaqui E.A.L.; Makrakis M.C.	Ichthyoplankton drift through fishway in large dam: effect of hydrology, seasonal patterns and larvae condition
2020	10.26028/cybium/2020-442-003	Frotté L.; Cordonnier S.; Bezault E.; Monti D.	Effects of dams on demographic structures of amphidromous fish and crustacean species in Caribbean rivers
2020	10.1016/j.jtbi.2019.110117	Bhowmick S.; Gethmann J.; Conraths F.J.; Sokolov I.M.; Lentz H.H.K.	Locally temperature - driven mathematical model of West Nile virus spread in Germany
2020	10.1016/j.ecohyd.2019.07.003	Gao Y.; Xie Y.-H.; Zou D.-S.	Hydrological regime change and its ecological responses in East Dongting Lake, China
2020	10.1007/s10641-020-00958-9	Larson D.C.; Helstab M.; Docker M.F.; Bangs B.; Clemens B.J.	Landlocked Pacific Lamprey Entosphenus tridentatus in the Middle Fork Willamette River, Oregon
2019	10.1007/s10592-019-01200-5	Weigel D.; Koch I.; Monzyk F.; Sharpe C.; Narum S.; Caudill C.C.	Evaluation of a trap-and-transport program for a threatened population of steelhead (Oncorhynchus mykiss)
2020	10.1073/pnas.1912776117	Barbarossa V.; Schmitt R.J.P.; Huijbregts M.A.J.; Zarfl C.; King H.; Schipper A.M.	Impacts of current and future large dams on the geographic range connectivity of freshwater fish worldwide
2020	10.1111/eff.12501	Frotté L.; Ringelstein J.; Monti D.; Robert M.; Pécheyran C.; Améziane N.; Tabouret H.	Detection of full and limited amphidromous migratory dynamics of fish in Caribbean rivers
2020	10.1111/eva.12950	Ludwig S.; Pimentel J.M.; Resende L.C.; Kalapothakis E.	Eco-evolutionary factors that influence its demographic oscillations in Prochilodus costatus (Actinopterygii: Characiformes) populations evidenced through a genetic spatial-temporal evaluation
2019	10.1016/j.poly.2019.05.046	Bhattacharyya S.; Acharya S.; Dey S.K.; Vipparthi K.; Singh S.; Mukherjee A.	Fluorescent cyclic phosphoramide mustards and their cytotoxicity against cancer and cancer stem cells
2020	10.1016/j.ecolind.2020.106162	Lima M.A.L.; Doria C.R.; Carvalho A.R.; Angelini R.	Fisheries and trophic structure of a large tropical river under impoundment
2020	10.1590/1676-0611-bn-2020-0962	Galindo B.A.; Ota R.R.; Garcia T.D.; Nascimento R.H.C.; Ohara W.M.; Zanatta A.S.; Ferreira D.G.; Apolinário-Silva C.; Frantine-Silva W.; de Carvalho S.; Costa A.D.A.; Sofia S.H.; Shibatta O.A.	Inventory of the fish fauna from laranjinha river, paranapanema river system, brazil; [Inventário da ictiofauna do rio laranjinha, sistema do rio paranapanema, brasil]
2020		Luo J.; Du H.; Wei Q.; Zhang H.; Qiao X.; Xiong W.; Liu Z.; Leng X.; Wu J.; Shen L.; Wang C.; Wu J.; Zhang S.; Zhou Q.; Liu Y.; Wang K.	Reproductive biology of an artificial population of endangered Chinese sturgeon (Acipenser sinensis)
2019	10.1002/nafm.10330	Weaver D.M.; Brown M.; Zydlewski J.D.	Observations of American Shad Alosa sapidissima Approaching and Using a Vertical Slot Fishway at the Head-of-Tide Brunswick Dam on the Androscoggin River, Maine
2019	10.1186/s13002-019-0345-9	Braga H.O.; Pereira M.J.; Morgado F.; Soares A.M.V.M.; Azeiteiro U.M.	Ethnozoological knowledge of traditional fishing villages about the anadromous sea lamprey (Petromyzon marinus) in the Minho river, Portugal
2020	10.1172/jci.insight.140604	Hashmi S.K.; Barka V.; Yang C.; Schneider S.; Svitkina T.M.; Heuckeroth R.O.	Pseudo-obstruction-inducing ACTG2R257C alters actin organization and function
2020	10.1134/S1995082920020108	Pavlov D.S.; Mikheev V.N.; Kostin V.V.	Migrations of Young Fish in Regulated Rivers: Effects of Ecological Filters (Review)
2019	10.1590/1519-6984.186925	Murgas L.D.S.; Alves M.F.; Carneiro W.F.; Felizardo V.O.; Mello R.A.; Machado G.J.; Andrade E.S.; Pompeu P.S.	Reproductive biology of pequira Bryconamericus stramineus (Eigenmann, 1908) in Funil Reservoir-MG, Brazil; [Biologia reprodutiva da Pequira Bryconamericus stramineus (Eigenmann, 1908) no reservatório de Funil-MG, Brasil]
2020	10.3897/zookeys.951.50429	Liao T.-Y.; Huang W.-C.; Iizuka Y.; Chou M.-T.; Shiao J.-C.	Facultative amphidromy and pelagic larval duration plasticity of rhinogobius formosanus (Teleostei, gobioidei)
2020	10.1007/s10641-019-00919-x	Zeug S.C.; Sellheim K.; Melgo J.; Merz J.E.	Spatial variation of juvenile Chinook Salmon (Oncorhynchus tshawytscha) survival in a modified California river
2020	10.15447/sfews.2020v18iss2art5	Jennings E.D.; Hendrix A.N.	Spawn timing of winter-run Chinook in the upper Sacramento river
2020	10.1002/rra.3588	Medinas de Campos M.; Tritico H.M.; Girard P.; Zeilhofer P.; Hamilton S.K.; Fantin-Cruz I.	Predicted impacts of proposed hydroelectric facilities on fish migration routes upstream from the Pantanal wetland (Brazil)
2019	10.1002/eap.1960	Xu Y.; Si Y.; Wang Y.; Zhang Y.; Prins H.H.T.; Cao L.; de Boer W.F.	Loss of functional connectivity in migration networks induces population decline in migratory birds
2020	10.1016/j.ecoleng.2019.105698	Kammerlander H.; Schlosser L.; Zeiringer B.; Unfer G.; Zeileis A.; Aufleger M.	Downstream passage behavior of potamodromous fishes at the fish protection and guidance system “Flexible Fish Fence”
2020	10.1002/nafm.10412	Reid S.B.; Goodman D.H.	Natural Recolonization by Pacific Lampreys in a Southern California Coastal Drainage: Implications for Their Biology and Conservation
2020		Ocvirk E.; Gilja G.; Bujak D.; Cikojević A.; Jelić D.	Nomograms for calculating the funcionality of technical fish passes on small sills; [Nomogramme zur Berechnung der Funktionalität von Fischwegen an kleinen Wehren]
2020	10.1016/j.jenvman.2020.110408	Birnie-Gauvin K.; Nielsen J.; Frandsen S.B.; Olsen H.-M.; Aarestrup K.	Catchment-scale effects of river fragmentation: A case study on restoring connectivity
2019	10.1016/j.scitotenv.2019.06.411	Zeng Q.; Hu P.; Wang H.; Pan J.; Yang Z.; Liu H.	The influence of cascade hydropower development on the hydrodynamic conditions impacting the reproductive process of fish with semi-buoyant eggs
2020	10.17520/biods.2020009	Bai J.; Huang G.; Jiang C.; Zhang W.; Wang Q.; Yao L.	Characteristics and historical changes of the fish assemblage in the Danjiangkou reservoir
2020	10.3354/meps13323	Rub A.M.W.; Sandford B.P.	Evidence of a 'dinner bell' effect from acoustic transmitters in adult Chinook salmon
2020	10.3390/SU12083387	Silva A.T.; Bermúdez M.; Santos J.M.; Rabuñal J.R.; Puertas J.	Pool-type fishway design for a potamodromous cyprinid in the Iberian Peninsula: The Iberian barbel-synthesis and future directions
2020	10.3390/ijerph17020391	Donnelly D.; Helliwell R.C.; May L.; McCreadie B.	An assessment of the performance of the plus+ tool in supporting the evaluation of water framework directive compliance in scottish standing waters
2020	10.1590/0102.3772E36NSPE8	e Silva J.C.; Bucher-Maluschke J.S.N.F.	Film Analysis in the Context of Forced Displacement in a Community: Links between Psychology and Culture; [A Análise Fílmica no Contexto do Deslocamento Forçado de uma Comunidade: Articulações entre a Psicologia e a Cultura]
2020	10.1128/JVI.02022-19	Diskin E.R.; Friedman K.; Krauss S.; Nolting J.M.; Poulson R.L.; Slemons R.D.; Stallknecht D.E.; Webster R.G.; Bowman A.S.	Subtype diversity of influenza a virus in North American waterfowl: A multidecade study
2020	10.1002/ece3.6388	Silva G.M.F.; Andrade M.C.; Silva B.R.M.; Palheta I.S.; Gonçalves L.B.; Rocha R.M.; Ferreira M.A.P.	Has a river dam affected the life-history traits of a freshwater prawn?
2020	10.3955/046.094.0201	Bellgraph B.J.; Baldwin C.; Garavelli L.; Haque Z.; Perkins W.; Richmond M.; Howell M.; McLellan J.	Estimates of Chinook Salmon Spawning Habitat in a Blocked Reach of the Columbia River Upstream of Grand Coulee Dam
2020	10.1002/ece3.6320	Zhang C.; Fujiwara M.; Pawluk M.; Liu H.; Cao W.; Gao X.	Changes in taxonomic and functional diversity of fish communities after catastrophic habitat alteration caused by construction of Three Gorges Dam
2020	10.3390/genes11020184	Bernaś R.; Poćwierz-Kotus A.; Árnyasi M.; Kent M.P.; Lien S.; Wenne R.	Genetic differentiation in hatchery and stocked populations of sea trout in the southern baltic: Selection evidence at SNP loci
2020	10.1590/1676-0611-BN-2020-1031	Azevedo-Santos V.M.; Pelicice F.M.; Henry R.	Knowing biodiversity: Fishes from the guareí river basin, a tributary of the jurumirim reservoir, paranapanema river, brazil; [Conhecendo a biodiversidade: Peixes da bacia do rio guareí, um afluente do reservatório de jurumirim, rio paranapanema, brasil]
2020	10.1002/rra.3577	Raut S.; Gupta N.; Nautiyal P.; Everard M.	Re-establishment of fish passage for conserving threatened migratory species of West-Indian Himalayas
2020	10.1371/journal.pone.0236575	Merg M.-L.; Dézerald O.; Kreutzenberger K.; Demski S.; Reyjol Y.; Usseglio-Polatera P.; Belliard J.	Modeling diadromous fish loss from historical data: Identification of anthropogenic drivers and testing of mitigation scenarios
2020	10.1111/fwb.13510	Dunkle M.R.; Lampman R.T.; Jackson A.D.; Caudill C.C.	Factors affecting the fate of Pacific lamprey carcasses and resource transport to riparian and stream macrohabitats
2020	10.1292/jvms.19-0586	Salama R.Y.; Abdelbaset A.E.; Takeda Y.; Imai K.; Ogawa H.; Igarashi M.	Molecular characterization of cryptosporidium spp. From migratory ducks around Tokachi Subprefecture, Hokkaido, Japan
2019	10.1007/s00705-019-04386-8	Le T.B.; Kim H.K.; Le H.Y.; Jeong M.-C.; Kim I.-K.; Jeong D.G.; Yoon S.-W.	Complete genome sequence of a novel reassortant H3N3 avian influenza virus
2020	10.1139/cjfas-2019-0395	Babin A.B.; Ndong M.; Haralampides K.; Peake S.; Jones R.; Curry R.A.; Linnansaari T.	Migration of atlantic salmon (Salmo Salar) smolts in a large hydropower reservoir
2020	10.1016/j.scitotenv.2020.137215	Atkinson S.; Bruen M.; O' Sullivan J.J.; Turner J.N.; Ball B.; Carlsson J.; Bullock C.; Casserly C.M.; Kelly-Quinn M.	An inspection-based assessment of obstacles to salmon, trout, eel and lamprey migration and river channel connectivity in Ireland
2019	10.1016/j.ecoser.2019.100990	Grilli M.G.; Bildstein K.L.; Lambertucci S.A.	Nature's clean-up crew: Quantifying ecosystem services offered by a migratory avian scavenger on a continental scale
2020	10.1109/ACCESS.2020.3023264	Geng Y.; Zhao L.; Dong Y.; Huang W.; Shi Y.; Ren Y.; Ren B.	Migratory locust habitat analysis with PB-AHP model using time-series satellite images
2020	10.1016/j.biocon.2019.108378	Poessel S.A.; Hagar J.C.; Haggerty P.K.; Katzner T.E.	Removal of cattle grazing correlates with increases in vegetation productivity and in abundance of imperiled breeding birds
2020	10.1016/j.fishres.2020.105567	Piper A.T.; Rosewarne P.J.; Wright R.M.; Kemp P.S.	Using ‘trap and transport’ to facilitate seaward migration of landlocked European eel (Anguilla anguilla) from lakes and reservoirs
2019	10.1111/fwb.13391	Pool T.; Elliott V.; Holtgrieve G.; Arias M.; Altman I.; Kaufman L.; McCann K.; Fraser E.D.G.; Tudesque L.; Chevalier M.; Grenouillet G.; Chea R.; Lek S.; McMeans B.; Cooperman M.; Phen C.; Hannah L.; Miller B.; Guo C.; Nam S.	Fish assemblage composition within the floodplain habitat mosaic of a tropical lake (Tonle Sap, Cambodia)
2020	10.1111/1365-2664.13573	González-Bergonzoni I.; Silva I.; Teixeira de Mello F.; D'Anatro A.; Boccardi L.; Stebniki S.; Brugnoli E.; Tesitore G.; Vidal N.; Naya D.E.	Evaluating the role of predatory fish controlling the invasion of the Asian golden mussel Limnoperna fortunei in a subtropical river
2020	10.3389/fevo.2020.00188	Škraba Jurlina D.; Marić A.; Mrdak D.; Kanjuh T.; Špelić I.; Nikolić V.; Piria M.; Simonović P.	Alternative Life-History in Native Trout (Salmo spp.) Suppresses the Invasive Effect of Alien Trout Strains Introduced Into Streams in the Western Part of the Balkans
2020	10.1099/jgv.0.001449	Zhang T.; Fan K.; Zhang X.; Xu Y.; Xu J.; Xu B.; Li R.	Diversity of avian influenza A(H5N6) viruses in wild birds in southern China
2020	10.1111/faf.12449	Zhang H.; Kang M.; Shen L.; Wu J.; Li J.; Du H.; Wang C.; Yang H.; Zhou Q.; Liu Z.; Gorfine H.; Wei Q.	Rapid change in Yangtze fisheries and its implications for global freshwater ecosystem management
2020	10.1017/bca.2019.31	Bellas A.; Kosnik L.	A Retrospective Benefit-Cost Analysis on the Elwha River Restoration Project
2020	10.1002/aqc.3399	Pennock C.A.; McKinstry M.C.; Cathcart C.N.; Gido K.B.; Francis T.A.; Hines B.A.; MacKinnon P.D.; Hedden S.C.; Gilbert E.I.; Cheek C.A.; Speas D.W.; Creighton K.; Elverud D.S.; Schleicher B.J.	Movement ecology of imperilled fish in a novel ecosystem: River-reservoir movements by razorback sucker and translocations to aid conservation
2020	10.3390/W12051352	Le Pichon C.; Lestel L.; Courson E.; Merg M.-L.; Tales E.; Belliard J.	Historical changes in the ecological connectivity of the seine river for fish: A focus on physical and chemical barriers since the mid-19th century
2020	10.4257/oeco.2020.2402.18	Lopes T.M.; Peláez O.; Dias R.M.; de Oliveira A.G.; Rauber R.G.; Gomes L.C.; Agostinho A.A.	Temporal changes in migratory fish body size in a neotropical floodplain
2019	10.3906/zoo-1902-32	Honţ Ș.; Paraschiv M.; Ion Iani M.; Taflan E.; Holostenco D.N.; Oprea D.; Oprea L.	Detailed analysis of beluga sturgeon (Huso huso) and stellate sturgeon (Acipenser stellatus) migration in the Lower Danube River
2019	10.1016/j.ecoleng.2019.02.021	Tétard S.; Maire A.; Lemaire M.; De Oliveira E.; Martin P.; Courret D.	Behaviour of Atlantic salmon smolts approaching a bypass under light and dark conditions: Importance of fish development
2019	10.1002/aqc.3028	Weigel D.E.; Adams J.R.; Jepson M.A.; Waits L.P.; Caudill C.C.	Introgressive hybridization between native and non-local steelhead (Oncorhynchus mykiss) of hatchery origin
2019	10.1080/02713683.2018.1536216	Fernández-Pérez J.; Ahearne M.	Influence of Biochemical Cues in Human Corneal Stromal Cell Phenotype
2019	10.1016/j.ecoleng.2018.12.002	Tan J.; Gao Z.; Dai H.; Yang Z.; Shi X.	Effects of turbulence and velocity on the movement behaviour of bighead carp (Hypophthalmichthys nobilis) in an experimental vertical slot fishway
2019	10.1016/j.foreco.2018.12.050	Melo T.; Torrente-Vilara G.; Röpke C.P.	Flipped reducetarianism: A vegan fish subordinated to carnivory by suppression of the flooded forest in the Amazon
2019	10.1016/j.ecoleng.2019.02.006	Lothian A.J.; Gardner C.J.; Hull T.; Griffiths D.; Dickinson E.R.; Lucas M.C.	Passage performance and behaviour of wild and stocked cyprinid fish at a sloping weir with a Low Cost Baffle fishway
2019	10.3390/w11020199	Sanagiotto D.G.; Rossi J.B.; Bravo J.M.	Applications of computational fluid dynamics in the design and rehabilitation of nonstandard vertical slot fishways
2019	10.1111/1748-5967.12391	Ryu J.; Hwang D.U.; Bae Y.J.; Lee S.H.; Kim Y.H.; Lee S.-Y.; Jung H.-Y.; Choi K.S.	Preliminary report of knockdown resistance in Culex pipiens pallens and Aedes koreicus from Korea
2019	10.1002/nafm.10285	Bunt C.; Jacobson B.	Rainbow Trout Migration and Use of a Nature-Like Fishway at a Great Lakes Tributary
2019	10.35885/1684-7318-2019-2-264-270	Zhikharev V.S.; Gavrilko D.E.; Shurganova G.V.	A Record of the Tropical Species Thermocyclops Taihokuensis Harada, 1931 (Copepoda: Cyclopoida) in the European Russia
2019	10.1080/24705357.2019.1646616	Marsden T.; Stuart I.	Fish passage developments for small-bodied tropical fish: field case-studies lead to technology improvements
2019	10.1016/j.jglr.2019.01.002	Hill N.L.; Trueman J.R.; Prévost A.D.; Fraser D.J.; Ardren W.R.; Grant J.W.A.	Effect of dam removal on habitat use by spawning Atlantic salmon
2019	10.3390/v11070674	Michel F.; Sieg M.; Fischer D.; Keller M.; Eiden M.; Reuschel M.; Schmidt V.; Schwehn R.; Rinder M.; Urbaniak S.; Müller K.; Schmoock M.; Lühken R.; Wysocki P.; Fast C.; Lierz M.; Korbel R.; Vahlenkamp T.W.; Groschup M.H.; Ziegler U.	Evidence for west nile virus and usutu virus infections in wild and resident birds in Germany, 2017 and 2018
2019	10.1002/tafs.10146	Kock T.J.; Verretto N.E.; Ackerman N.K.; Perry R.W.; Beeman J.W.; Garello M.C.; Fielding S.D.	Assessment of Operational and Structural Factors Influencing Performance of Fish Collectors in Forebays of High-Head Dams
2019	10.1002/nafm.10291	Brenkman S.J.; Peters R.J.; Tabor R.A.; Geffre J.J.; Sutton K.T.	Rapid Recolonization and Life History Responses of Bull Trout Following Dam Removal in Washington's Elwha River
2019	10.1007/s11160-019-09564-0	Alves D.C.; Vasconcelos L.P.; da Câmara L.F.; Hahn L.; Agostinho A.A.	Protocol for the assessment of mortality and injuries in fish larvae associated with their downstream passage through hydropower dams
2019	10.1016/j.jglr.2019.01.008	Lin H.-Y.; Robinson K.; Milt A.; Walter L.	The application of decision support tools and the influence of local data in prioritizing barrier removal in lower Michigan, USA
2019		Sullivan R.M.; Hileman J.P.	Effects of managed flows on Chinook Salmon (Oncorhynchus tshawytscha) in relation to run-timing, fertility, and fluctuations in water temperature and flow volume
2019	10.1002/aqc.3046	Hauser M.; Doria C.R.C.; Santos R.V.; García-Vasquez A.; Pouilly M.; Pécheyran C.; Ponzevera E.; Torrente-Vilara G.; Bérail S.; Panfili J.; Darnaude A.; Renno J.-F.; García-Dávila C.; Nuñez J.; Ferraton F.; Vargas G.; Duponchelle F.	Shedding light on the migratory patterns of the Amazonian goliath catfish, Brachyplatystoma platynemum, using otolith 87 Sr/ 86 Sr analyses
2019	10.3996/072018-JFWM-063	Abadía-Cardoso A.; Brodsky A.; Cavallo B.; Arciniega M.; Garza J.C.; Hannon J.; Pearse D.E.	Anadromy redux? Genetic analysis to inform development of an indigenous American river steelhead broodstock
2019		Coeck J.; Schollema P.P.; Martens K.; Brev N.	Restoration of longitudinal connectivity in river catchments; [Herstel van longitudinale connectiviteit in stroomgebieden: Samenwerking met vrije vismigratie als leidraad]
2019	10.1002/aqc.3064	Tamario C.; Calles O.; Watz J.; Nilsson P.A.; Degerman E.	Coastal river connectivity and the distribution of ascending juvenile European eel (Anguilla anguilla L.): Implications for conservation strategies regarding fish-passage solutions
2019	10.1590/1982-0224-20180119	De Fries L.; Hahn L.; Meneses B.A.; da Câmara L.F.; Becker F.G.; Hartz S.M.	Movement and longitudinal distribution of a migratory fish (Salminus brasiliensis) in a small reservoir in southern Brazil
2019	10.1111/1462-2920.14702	León-Sampedro R.; del Campo R.; Rodriguez-Baños M.; Lanza V.F.; Pozuelo M.J.; Francés-Cuesta C.; Tedim A.P.; Freitas A.R.; Novais C.; Peixe L.; Willems R.J.L.; Corander J.; González Candelas F.; Baquero F.; Coque T.M.	Phylogenomics of Enterococcus faecalis from wild birds: new insights into host-associated differences in core and accessory genomes of the species
2019	10.1002/aqc.3163	Lecaudey L.A.; Schletterer M.; Kuzovlev V.V.; Hahn C.; Weiss S.J.	Fish diversity assessment in the headwaters of the Volga River using environmental DNA metabarcoding
2019	10.1007/s42241-019-0009-1	An R.-D.; Li J.; Yi W.-M.; Mao X.	Hydraulics and swimming behavior of schizothorax prenanti in vertical slot fishways
2019	10.1080/20442041.2018.1544817	Rodeles A.A.; Leunda P.M.; Elso J.; Ardaiz J.; Galicia D.; Miranda R.	Consideration of habitat quality in a river connectivity index for anadromous fishes
2019	10.1007/s12080-018-0405-0	Lin H.-Y.; Robinson K.F.	How do migratory fish populations respond to barrier removal in spawning and nursery grounds?
2019	10.1590/1982-0224-20180004	Teixeira G.E.; Bialetzki A.; Soares B.E.; Souza G.; Caramaschi É.P.	Variation in the structure of the ichthyoplankton community in the lower Paraíba do Sul River
2019	10.1007/s00442-019-04434-9	Rumeu B.; Álvarez-Villanueva M.; Arroyo J.M.; González-Varo J.P.	Interspecific competition for frugivores: population-level seed dispersal in contrasting fruiting communities
2019	10.1016/j.isci.2019.08.029	Huang Z.	Drifting with Flow versus Self-Migrating—How Do Young Anadromous Fish Move to the Sea?
2019	10.1111/jfb.13769	Jesus J.; Amorim M.C.P.; Fonseca P.J.; Teixeira A.; Natário S.; Carrola J.; Varandas S.; Torres Pereira L.; Cortes R.M.V.	Acoustic barriers as an acoustic deterrent for native potamodromous migratory fish species
2019	10.1002/aqc.2946	Birnie-Gauvin K.; Franklin P.; Wilkes M.; Aarestrup K.	Moving beyond fitting fish into equations: Progressing the fish passage debate in the Anthropocene
2019	10.1002/rra.3499	Chappell J.; McKay S.K.; Freeman M.C.; Pringle C.M.	Long-term (37 years) impacts of low-head dams on freshwater shrimp habitat connectivity in northeastern Puerto Rico
2019	10.1371/journal.pone.0217008	Dias B.S.; Frisk M.G.; Jordaan A.	Opening the tap: Increased riverine connectivity strengthens marine food web pathways
2019	10.1016/j.ecolmodel.2019.03.020	Wang Y.; Kao Y.-C.; Zhou Y.; Zhang H.; Yu X.; Lei G.	Can water level management, stock enhancement, and fishery restriction offset negative effects of hydrological changes on the four major Chinese carps in China's largest freshwater lake?
2019	10.1016/j.ecoleng.2018.12.001	Piper A.T.; White P.R.; Wright R.M.; Leighton T.G.; Kemp P.S.	Response of seaward-migrating European eel (Anguilla anguilla) to an infrasound deterrent
2019	10.1002/rra.3404	Celestino L.F.; Sanz-Ronda F.J.; Miranda L.E.; Makrakis M.C.; Dias J.H.P.; Makrakis S.	Bidirectional connectivity via fish ladders in a large Neotropical river
2019	10.1007/s13157-018-1101-y	Loder A.L.; Spooner I.S.; McLellan N.R.; Kurek J.; Mallory M.L.	Water Chemistry of Managed Freshwater Wetlands on Marine-Derived Soils in Coastal Bay of Fundy, Canada
2019	10.15421/011930	Chemagin A.A.	Distribution of migratory fish in the stream (depth, velocity, body size, predators)
2019	10.20950/1678-2305.2019.45.1.403	Nobile A.B.; de Lima F.P.; Freitas-Souza D.; Paes J.V.K.; Britto S.G.C.; Vidotto-Magnoni A.P.	The importance of free stretches in a dammed river to the maintenance of Schizodon intermedius populations; [A importância de trechos livres de barramento em ambientes represados na manutenção de populações de Schizodon intermedius]
2019	10.1111/acv.12485	Watz J.; Nilsson P.A.; Degerman E.; Tamario C.; Calles O.	Climbing the ladder: an evaluation of three different anguillid eel climbing substrata and placement of upstream passage solutions at migration barriers
2019	10.1134/S0032945219020140	Pavlov D.S.; Mikheev V.N.; Kostin V.V.	Migrations of Fish Juveniles in Dammed Rivers: the Role of Ecological Barriers
2019	10.1007/s11356-019-04234-x	Li R.; Shu T.; Li Y.; Fang F.; Yang T.	Migration characteristics and toxicity evaluation of heavy metals during the preparation of lightweight aggregate from sewage sludge
2019	10.20950/1678-2305.2019.45.3.510	Mounic-Silva C.E.; Lopes C.A.; Porto-Ferreira L.B.; Nunes M.E.; Reynalte-Tataje D.A.; Zaniboni-Filho E.	Spawning and recruitment areas of migratory fish in the uruguay river: Applying for rivers connectivity conservation in South America; [Áreas de desova e recrutamento de peixes migradores no rio uruguaI: Aplicação para conservação da conectividade de rios na américa do sul]
2019	10.3390/su11184936	Wang M.; Gu Q.; Liu G.; Shen J.; Tang X.	Hydrological condition constrains vegetation dynamics for wintering waterfowl in China's East Dongting Lake wetland
2019	10.1007/s10641-019-00904-4	Fukushima M.; Harada C.; Yamakawa A.; Iizuka T.	Anadromy sustained in the artificially land-locked population of Sakhalin taimen in northern Japan
2019	10.18470/1992-1098-2019-1-137-149	Alekseev A.Yu.; Murashkina T.A.; Jamalutdinov J.M.; Abdullaev S.S.; Akhmedrabadanov K.A.; Sharshov K.A.	Analysis of migration of aquatic and semiaquatic birds on the territory of the Republic of Dagestan and justification of the choice of key points of monitoring of Influenza a Virus
2019	10.1002/eco.2096	Murphy C.A.; Taylor G.; Pierce T.; Arismendi I.; Johnson S.L.	Short-term reservoir draining to streambed for juvenile salmon passage and non-native fish removal
2019	10.1111/emr.12367	O'Connor J.; Pickworth A.; Fanson B.; Lovric D.	Assessment of a vertical slot fishway in south-eastern Australia designed to pass numerous species and size classes of fish
2019	10.1021/acs.energyfuels.8b04305	Mandal S.; Daggupati S.; Majhi S.; Thakur S.; Bandyopadhyay R.; Das A.K.	Catalytic Gasification of Biomass in Dual-Bed Gasifier for Producing Tar-Free Syngas
2019	10.1111/jai.13914	Jiao W.; Zhang P.; Chang J.; Tao J.; Liao X.; Zhu B.	Variation in the suitability of Chinese sturgeon spawning habitat after construction of dams on the Yangtze River
2019	10.1016/j.scitotenv.2019.03.042	Song C.; Omalley A.; Roy S.G.; Barber B.L.; Zydlewski J.; Mo W.	Managing dams for energy and fish tradeoffs: What does a win-win solution take?
2019	10.13287/j.1001-9332.201906.025	Mo W.J.; He Z.J.; Yang Y.; Liu C.; Wang B.; Wang J.P.	Phototaxis of Anguilla marmorata based on fish attracting technology of eel passage; [基于鳗鱼道诱鱼技术研究花鳗鲡幼鱼光色趋向性]
2019	10.1002/nafm.10281	Ackerman N.K.; Pyper B.J.; David M.M.; Wyatt G.J.; Cramer D.P.; Shibahara T.M.	Passage Effectiveness at a Pool-and-Weir Fishway Designed to Accommodate Pacific Lampreys
2019	10.1111/eff.12475	Nobile A.B.; Freitas-Souza D.; Lima F.P.; Queiroz J.; Bayona-Perez I.L.; Carvalho E.D.; Ramos I.P.	Damming and seasonality as modulators of fish community structure in a small tributary
2019	10.1002/ecs2.2872	O'Donnell M.S.; Edmunds D.R.; Aldridge C.L.; Heinrichs J.A.; Coates P.S.; Prochazka B.G.; Hanser S.E.	Designing multi-scale hierarchical monitoring frameworks for wildlife to support management: a sage-grouse case study
2019	10.1002/nafm.10249	Sol S.Y.; Hanson A.C.; Marcoe K.; Johnson L.L.	Juvenile Salmonid Assemblages at the Mirror Lake Complex in the Lower Columbia River before and after a Culvert Modification
2019	10.1071/MF19156	Cooper B.; Crase L.; Baumgartner L.J.	Estimating benefits and costs: a case of fish passages in Lao PDR and the development of the Lower Mekong Fishway Support Tool
2019	10.1007/s10695-018-0580-3	Martins E.; Almeida P.R.; Quintella B.R.; da Silva M.G.; Lança M.J.	Muscle fatty acid profiles of sea lamprey (Petromyzon marinus L.) indicate the use of fast metabolized energy during ontogenesis
2019	10.24887/0028-2448-2019-7-55-59	Kubarev P.N.; Shaidullina I.A.; Latypova V.Z.; Antonov N.A.; Belyaeva N.E.; Sibgatova D.I.	Justification of normative standards concerning residual oil content in industrial soils in the Republic of Tatarstan after recultivation and soil remediation operations
2019	10.1186/s12862-019-1389-0	Trejaut J.A.; Muyard F.; Lai Y.-H.; Chen L.-R.; Chen Z.-S.; Loo J.-H.; Huang J.-Y.; Lin M.	Genetic diversity of the Thao people of Taiwan using Y-chromosome, mitochondrial DNA and HLA gene systems
2019	10.1111/1752-1688.12694	Martin E.H.	Assessing and Prioritizing Barriers to Aquatic Connectivity in the Eastern United States
2019	10.1111/fme.12300	Kwak T.J.; Engman A.C.; Lilyestrom C.G.	Ecology and conservation of the American eel in the Caribbean region
2019	10.1002/eap.1880	Munsch S.H.; Greene C.M.; Johnson R.C.; Satterthwaite W.H.; Imaki H.; Brandes P.L.	Warm, dry winters truncate timing and size distribution of seaward-migrating salmon across a large, regulated watershed
2019	10.1002/aqc.3059	Silva S.; Barca S.; Vieira-Lanero R.; Cobo F.	Upstream migration of the anadromous sea lamprey (Petromyzon marinus Linnaeus, 1758) in a highly impounded river: Impact of low-head obstacles and fisheries
2019	10.1007/s10228-018-00678-2	Sumizaki Y.; Kawanishi R.; Inoue M.; Takagi M.; Omori K.	Contrasting effects of dams with and without reservoirs on the population density of an amphidromous goby in southwestern Japan
2019	10.1088/1748-9326/ab1c91	Leffler A.J.; Beard K.H.; Kelsey K.C.; Choi R.T.; Schmutz J.A.; Welker J.M.	Cloud cover and delayed herbivory relative to timing of spring onset interact to dampen climate change impacts on net ecosystem exchange in a coastal Alaskan wetland
2019	10.3347/kjp.2019.57.3.273	Sohn W.-M.; Na B.-K.	Infections with digenetic trematode metacercariae in freshwater fishes from two visiting sites of migratory birds in Gyeongsangnam-do, Republic of Korea
2019	10.3390/v11040358	Pagowski V.A.; Mordecai G.J.; Miller K.M.; Schulze A.D.; Kaukinen K.H.; Ming T.J.; Li S.; Teffer A.K.; Tabata A.; Suttle C.A.	Distribution and phylogeny of erythrocytic necrosis virus (Env) in salmon suggests marine origin
2019	10.1002/tafs.10173	Raabe J.K.; Hightower J.E.; Ellis T.A.; Facendola J.J.	Evaluation of Fish Passage at a Nature-Like Rock Ramp Fishway on a Large Coastal River
2019	10.1002/nafm.10263	Schwinghamer C.W.; Tripp S.; Phelps Q.E.	Using Ultrasonic Telemetry to Evaluate Paddlefish Spawning Behavior in Harry S. Truman Reservoir, Missouri
2019	10.12688/f1000research.18325.1	Mollah M.B.R.; Khan M.G.Q.; Islam M.S.; Alam M.S.	First draft genome assembly and identification of SNPs from hilsa shad (Tenualosa ilisha) of the Bay of Bengal
2019	10.1002/tafs.10197	Evans A.F.; Payton Q.; Cramer B.M.; Collis K.; Hostetter N.J.; Roby D.D.; Dotson C.	Cumulative Effects of Avian Predation on Upper Columbia River Steelhead
2019	10.1002/tafs.10187	Copeland T.; Bowersox B.J.; Ackerman M.W.; Camacho C.	Patterns of Iteroparity in Wild Snake River Steelhead
2019	10.1590/0103-8478cr20180811	de Souza L.S.; Guilherme E.; de Andrade A.M.F.; Santos F.G.A.	Occurrence of endo and hemoparasites in sporophila caerulescens captured in the eastern region of the state of acre, Brazil; [Ocorrência de endo e hemoparasitos em sporophila caerulescens capturados na região leste do estado do acre, Brasil]
2019	10.1675/063.042.0203	Fournier A.M.V.; Mengel D.C.; Gbur E.; Raedeke A.; Krementz D.G.	Evaluating Tradeoffs in the Response of Sora (Porzana carolina) and Waterfowl to the Timing of Early Autumn Wetland Inundation
2019	10.1111/rec.12886	Rourke M.L.; Robinson W.; Baumgartner L.J.; Doyle J.; Growns I.; Thiem J.D.	Sequential fishways reconnect a coastal river reflecting restored migratory pathways for an entire fish community
2019	10.3750/AIEP/02558	Andrade F.M.; Prado I.G.; Loures R.C.; Zambaldi L.P.; Pompeu P.S.	Hydroacoustic evaluation of the spatial and temporal distribution of fish in the upstream proximity of a dam in a neotropical reservoir
2019	10.13292/j.1000-4890.201904.034	Luo K.-Q.; Kang Z.-J.; Xia W.; Sun S.-K.; Shi X.-T.; Li M.-N.; Xu J.-W.; Hu X.	Effects of water supply conditions in fishway entrance on migration behavior of Schizothorax prenanti
2019	10.7755/MFR.81.3-4.2	Lowry L.F.; Citta J.J.; O'corry-Crowe G.; Quakenbush L.T.; Frost K.J.; Suydam R.; Hobbs R.C.; Gray T.	Distribution, Abundance, Harvest, and Status of Western Alaska Beluga Whale, Delphinapterus leucas, Stocks
2019	10.1007/s10228-018-0650-7	Kuwahara M.; Takahashi H.; Kikko T.; Kurumi S.; Iguchi K.	Trace of outbreeding between Biwa salmon (Oncorhynchus masou subsp.) and amago (O. m. ishikawae) detected from the upper reaches of inlet streams within Lake Biwa water system, Japan
2019	10.1002/eco.2087	Pereira E.; Cardoso G.R.; Quintella B.R.; Mateus C.S.; Alexandre C.M.; Oliveira R.L.; Belo A.F.; Telhado A.; Quadrado M.F.; Batista C.M.; Almeida P.R.	Proposals for optimizing sea lamprey passage through a vertical-slot fishway
2019	10.1111/jfd.12943	Garseth Å.H.; Moldal T.; Gåsnes S.K.; Hjortaas M.J.; Sollien V.P.; Gjevre A.-G.	Piscine orthoreovirus-3 is prevalent in wild seatrout (Salmo trutta L.) in Norway
2019	10.2478/aopf-2019-0018	Sadouni S.; Iguer-Ouada M.	Factors limiting successful reproduction in wild silver carp, Hypophthalmichtys molitrix, in Kherrata Reservoir, Algeria
2019	10.1007/s10750-018-3832-4	Skov C.; Hansen J.H.; Baktoft H.; Brodersen J.; Brönmark C.; Hansson L.-A.; Hulthén K.; Chapman B.B.; Nilsson P.A.	Biomanipulating streams: a supplementary tool in lake restoration
2019	10.1016/j.scitotenv.2018.11.263	Buddendorf W.B.; Jackson F.L.; Malcolm I.A.; Millidine K.J.; Geris J.; Wilkinson M.E.; Soulsby C.	Integration of juvenile habitat quality and river connectivity models to understand and prioritise the management of barriers for Atlantic salmon populations across spatial scales
2019	10.1371/journal.ppat.1007918	Banga R.; Rebecchini C.; Procopio F.A.; Noto A.; Munoz O.; Ioannidou K.; Fenwick C.; Ohmiti K.; Cavassini M.; Corpataux J.-M.; de Leval L.; Pantaleo G.; Perreau M.	Lymph node migratory dendritic cells modulate HIV-1 transcription through PD-1 engagement
2019	10.1007/s10750-019-3901-3	Nunes M.U.S.; Hallwass G.; Silvano R.A.M.	Fishers’ local ecological knowledge indicate migration patterns of tropical freshwater fish in an Amazonian river
2019	10.3390/su11133749	Makrakis S.; Bertão A.P.S.; Silva J.F.M.; Makrakis M.C.; Sanz-Ronda F.J.; Celestino L.F.	Hydropower development and fishways: A need for connectivity in rivers of the Upper Paraná Basin
2019	10.21046/2070-7401-2019-16-1-239-242	Dubina V.A.; Katin I.O.; Nesterenko V.A.; Plotnikov V.V.; Kruglik I.A.; Dabizha M.K.; Chernomyrdina I.N.	Estimation of fishing traffic in the Sea of Japan according to VIIRS radiometer night surveys
2019	10.1111/jfb.13978	Hahn L.; Silva P.C.; Malabarba M.C.; Malabarba L.R.; Câmara L.F.D.; Nunes L.D.; Machado L.S.; Martins E.G.; Barthem R.B.	Genetics and telemetry indicate unexpected movements among structured populations for Brachyplatystoma platynemum in the Amazon
2019	10.1007/s10592-018-1137-9	Spice E.K.; Whitesel T.A.; Silver G.S.; Docker M.F.	Contemporary and historical river connectivity influence population structure in western brook lamprey in the Columbia River Basin
2019		Khattak R.H.; Xin N.J.; Xin Z.; Ahmad S.; Rehman E.U.	An Avi-Faunal Inventory of Miangan Tarakai Game Reserve: A Future Destination for Eco-Tourists
2019	10.1016/j.ecss.2018.11.021	Monticelli L.S.; Decembrini F.; Bergamasco A.; Caruso G.	Water quality assessment of transitional and coastal marine Sicilian waters (Italy): Ecological and epidemiological significance of multiple antimicrobial resistant Enterococcus spp.
2019	10.1002/aqc.3049	Franklin P.; Gee E.	Living in an amphidromous world: Perspectives on the management of fish passage from an island nation
2019	10.1016/j.ttbdis.2018.11.020	Tokarevich N.K.; Panferova Y.A.; Freylikhman O.A.; Blinova O.V.; Medvedev S.G.; Mironov S.V.; Grigoryeva L.A.; Tretyakov K.A.; Dimova T.; Zaharieva M.M.; Nikolov B.; Zehtindjiev P.; Najdenski H.	Coxiella burnetii in ticks and wild birds
2019	10.1007/s10750-019-3924-9	Yamamoto S.; Morita K.; Sahashi G.	Spatial and temporal changes in genetic structure and diversity of isolated white-spotted charr (Salvelinus leucomaenis) populations
2019	10.1080/14634988.2019.1669377	Morrison B.P.	Chronology of Lake Ontario ecosystem and fisheries
2018	10.1007/s10641-018-0800-9	Lincoln A.E.; Shaffer J.A.; Quinn T.P.	Opportunistic use of estuarine habitat by juvenile bull trout, Salvelinus confluentus, from the Elwha River before, during, and after dam removal
2018	10.1128/JVI.00433-18	Venkatesh D.; Poen M.J.; Bestebroer T.M.; Scheuer R.D.; Vuong O.; Chkhaidze M.; Machablishvili A.; Mamuchadze J.; Ninua L.; Fedorova N.B.; Halpin R.A.; Lin X.; Ransier A.; Stockwell T.B.; Wentworth D.E.; Kriti D.; Dutta J.; van Bakel H.; Puranik A.; Slomka M.J.; Essen S.; Brown I.H.; Fouchier R.A.M.; Lewis N.S.	Avian influenza viruses in wild birds: Virus evolution in a multihost ecosystem
2019	10.1071/MF18206	Guillerault N.; Boulêtreau S.; Santoul F.	Predation of european catfish on anadromous fish species in an anthropised area
2018	10.1016/j.ecoleng.2018.07.019	Bravo-Córdoba F.J.; Sanz-Ronda F.J.; Ruiz-Legazpi J.; Valbuena-Castro J.; Makrakis S.	Vertical slot versus submerged notch with bottom orifice: Looking for the best technical fishway type for Mediterranean barbels
2019	10.1002/rra.3386	van Puijenbroek P.J.T.M.; Buijse A.D.; Kraak M.H.S.; Verdonschot P.F.M.	Species and river specific effects of river fragmentation on European anadromous fish species
2018	10.1111/eva.12645	Littrell K.A.; Ellis D.; Gephard S.R.; MacDonald A.D.; Palkovacs E.P.; Scranton K.; Post D.M.	Evaluating the potential for prezygotic isolation and hybridization between landlocked and anadromous alewife (Alosa pseudoharengus) following secondary contact
2018	10.1002/nafm.10074	Andrews S.N.; Zelman K.; Ellis T.; Linnansaari T.; Curry R.A.	Diet of Striped Bass and Muskellunge Downstream of a Large Hydroelectric Dam: A Preliminary Investigation into Suspected Atlantic Salmon Smolt Predation
2018	10.1007/s00267-017-0853-0	Koster W.M.; Crook D.A.; Dawson D.R.; Gaskill S.; Morrongiello J.R.	Predicting the Influence of Streamflow on Migration and Spawning of a Threatened Diadromous Fish, the Australian Grayling Prototroctes Maraena
2018	10.1111/tbed.12832	Jardine C.M.; Parmley E.J.; Buchanan T.; Nituch L.; Ojkic D.	Avian metapneumovirus subtype C in Wild Waterfowl in Ontario, Canada
2018	10.1371/journal.pone.0206970	Ramírez-Martínez L.A.; Loza-Rubio E.; Mosqueda J.; González-Garay M.L.; García-Espinosa G.	Fecal virome composition of migratory wild duck species
2018	10.1038/s41426-018-0028-y	Monastiri A.; Mechri B.; Vázquez-González A.; Ar Gouilh M.; Chakroun M.; Loussaief C.; Mastouri M.; Dimassi N.; Boughzala L.; Aouni M.; Serra-Cobo J.	A four-year survey (2011-2014) of West Nile virus infection in humans, mosquitoes and birds, including the 2012 meningoencephalitis outbreak in Tunisia
2018	10.1016/j.ecoleng.2018.07.034	Tomanova S.; Courret D.; Alric A.; De Oliveira E.; Tétard S.; Lagarrigue T.	Protecting efficiently sea-migrating salmon smolts from entering hydropower plant turbines with inclined or oriented low bar spacing racks
2018	10.5194/hess-22-2839-2018	Angarita H.; Wickel A.J.; Sieber J.; Chavarro J.; Maldonado-Ocampo J.A.; Herrera-R G.A.; Delgado J.; Purkey D.	Basin-scale impacts of hydropower development on the Mompós Depression wetlands, Colombia
2018	10.1002/aqc.2826	Hermoso V.; Filipe A.F.; Segurado P.; Beja P.	Freshwater conservation in a fragmented world: Dealing with barriers in a systematic planning framework
2018	10.1016/j.ecolind.2018.04.034	Shaad K.; Souter N.J.; Farrell T.; Vollmer D.; Regan H.M.	Evaluating the sensitivity of dendritic connectivity to fish pass efficiency for the Sesan, Srepok and Sekong tributaries of the Lower Mekong
2018	10.1186/s12885-018-5204-x	Saxena S.; Purohit A.; Varney M.L.; Hayashi Y.; Singh R.K.	Semaphorin-5A maintains epithelial phenotype of malignant pancreatic cancer cells
2019	10.1016/j.ecoleng.2018.10.011	Baker N.; Haro A.; Watten B.; Noreika J.; Bolland J.D.	Comparison of attraction, entrance and passage of downstream migrant American eels (Anguilla rostrata) through airlift and siphon deep entrance bypass systems
2018	10.1002/eap.1775	Galbraith H.S.; Devers J.L.; Blakeslee C.J.; Cole J.C.; St. John White B.; Minkkinen S.; Lellis W.A.	Reestablishing a host–affiliate relationship: migratory fish reintroduction increases native mussel recruitment
2018	10.1002/nafm.10042	Mann R.D.; Snow C.G.	Population-Specific Migration Patterns of Wild Adult Summer-Run Chinook Salmon Passing Wells Dam, Washington
2018	10.1134/S1062359018100084	Boldyrev V.S.	Anadromous Sturgeons (Acipenseridae, Actinopterygii) of the Don River Upstream from the Tsimlyansk Hydroengineering Complex
2018	10.1111/irv.12592	Ge Y.; Yao Q.; Chai H.; Hua Y.; Deng G.; Chen H.	A 627K variant in the PB2 protein of H9 subtype influenza virus in wild birds
2018	10.1007/s00436-018-6087-0	Ashrafi K.; Nouroosta A.; Sharifdini M.; Mahmoudi M.R.; Rahmati B.; Brant S.V.	Genetic diversity of an avian nasal schistosome causing cercarial dermatitis in the Black Sea-Mediterranean migratory route
2019	10.13057/biodiv/d200225	Garcia D.A.Z.; Vidotto-Magnoni A.P.; Costa A.D.A.; Casimiro A.C.R.; Jarduli L.R.; Ferraz J.D.; de Almeida F.S.; Orsi M.L.	Importance of the Congonhas River for the conservation of the fish fauna of the Upper Paraná Basin, Brazil
2018	10.1007/s10750-017-3454-2	Westrelin S.; Roy R.; Tissot-Rey L.; Bergès L.; Argillier C.	Habitat use and preference of adult perch (Perca fluviatilis L.) in a deep reservoir: variations with seasons, water levels and individuals
2018	10.1007/s11356-016-7095-1	Belliard J.; Beslagic S.; Delaigue O.; Tales E.	Reconstructing long-term trajectories of fish assemblages using historical data: the Seine River basin (France) during the last two centuries
2019	10.1039/c8cp07723a	Xie H.; Qi T.; Lyu Y.-J.; Zhang J.-F.; Si Z.-B.; Liu L.-J.; Zhu L.-F.; Yang H.-Q.; Hu C.-W.	Molecular mechanism comparison of decarbonylation with deoxygenation and hydrogenation of 5-hydroxymethylfurfural catalyzed by palladium acetate
2019	10.1139/cjfas-2018-0008	Stich D.S.; Sheehan T.F.; Zydlewski J.D.	A dam passage performance standard model for American shad
2018	10.1007/s40430-017-0951-1	Barros M.L.C.; Rosman P.C.C.	A study on fish eggs and larvae drifting in the Jirau reservoir, Brazilian Amazon
2019	10.1071/MF18365	Harding D.J.; Roberts D.T.; Sternberg D.; Mullins T.M.; Kennard M.J.; Dwyer R.G.	Flow-related migration, juvenile dispersal and gonad development in two co-occurring mullet species, Mugil cephalus and Trachystoma petardi, in a regulated river system
2018	10.1111/jfb.13610	Blabolil P.; Duras J.; Jůza T.; Kočvara L.; Matěna J.; Muška M.; Říha M.; Vejřík L.; Holubová M.; Peterka J.	Assessment of burbot Lota lota (L. 1758) population sustainability in central European reservoirs
2018	10.1111/gcb.14162	Neeson T.M.; Doran P.J.; Ferris M.C.; Fitzpatrick K.B.; Herbert M.; Khoury M.; Moody A.T.; Ross J.; Yacobson E.; McIntyre P.B.	Conserving rare species can have high opportunity costs for common species
2018	10.1080/14634988.2018.1497400	Choy M.; Lawrie D.; Edge C.B.	Measuring 30 years of improvements to aquatic connectivity in the Greater Toronto Area
2018	10.1111/eff.12381	Lagarde R.; Teichert N.; Faivre L.; Grondin H.; Magalon H.; Pirog A.; Valade P.; Ponton D.	Artificial daily fluctuations of river discharge affect the larval drift and survival of a tropical amphidromous goby
2018	10.1371/journal.pone.0218506	Mine J.; Uchida Y.; Sharshov K.; Sobolev I.; Shestopalov A.; Saito T.	Phylogeographic evidence for the inter- And intracontinental dissemination of avian influenza viruses via migration flyways
2018	10.1128/JVI.00913-18	Li L.; Bowman A.S.; DeLiberto T.J.; Killian M.L.; Krauss S.; Nolting J.M.; Torchetti M.K.; Ramey A.M.; Reeves A.B.; Stallknecht D.E.; Webby R.J.; Wan X.-F.	Genetic evidence supports sporadic and independent introductions of subtype H5 low-pathogenic avian influenza A viruses from wild birds to domestic poultry in North America
2018	10.1637/11926-071018-Reg.1	Aziz-Ul-Rahman; Yaqub T.; Imran M.; Habib M.; Sohail T.; Shahid M.F.; Munir M.; Shabbir M.Z.	Phylogenomics and Infectious Potential of Avian Avulaviruses Species-Type 1 Isolated from Healthy Green-Winged Teal (Anas carolinensis) from a Wetland Sanctuary of Indus River
2018	10.1016/j.ejor.2016.06.067	Ioannidou C.; O'Hanley J.R.	Eco-friendly location of small hydropower
2018	10.1111/fme.12324	Drenner S.M.; Harrower W.L.; Casselman M.T.; Bett N.N.; Bass A.L.; Middleton C.T.; Hinch S.G.	Whole-river manipulation of olfactory cues affects upstream migration of sockeye salmon
2018	10.1093/socpro/spw049	Dingeman-Cerda K.	Segmented re/integration: Divergent post-deportation trajectories in El Salvador
2018	10.1111/cobi.13105	Milt A.W.; Diebel M.W.; Doran P.J.; Ferris M.C.; Herbert M.; Khoury M.L.; Moody A.T.; Neeson T.M.; Ross J.; Treska T.; O'Hanley J.R.; Walter L.; Wangen S.R.; Yacobson E.; McIntyre P.B.	Minimizing opportunity costs to aquatic connectivity restoration while controlling an invasive species
2018	10.1093/gigascience/giy142	Formenti G.; Chiara M.; Poveda L.; Francoijs K.-J.; Bonisoli-Alquati A.; Canova L.; Gianfranceschi L.; Horner D.S.; Saino N.	SMRT long reads and direct label and stain optical maps allow the generation of a high-quality genome assembly for the european barn swallow (Hirundo rustica rustica)
2019	10.14202/vetworld.2019.266-270	Ghafar M.W.; Amer S.A.M.	A preliminary molecular survey of Babesia divergens and first evidence of Theileria annulata in cattle from Saudi Arabia
2018	10.1002/rra.3371	Erwin S.O.; Bulliner E.A.; Fischenich J.C.; Jacobson R.B.; Braaten P.J.; DeLonay A.J.	Evaluating flow management as a strategy to recover an endangered sturgeon species in the Upper Missouri River, USA
2018	10.17520/biods.2018089	Shi L.; Jia Y.; Zuo A.; Ma T.; Lei J.; Lei G.; Wen L.	Dynamic change of vegetation cover and productivity of poyang lake wetland based on MODIS EVI time series
2018	10.1111/vru.12673	Soppet J.; Young B.D.; Griffin J.F., IV; Gilmour L.J.; Heffelman V.; Tucker-Mohl K.; Biller D.S.; Wolff C.A.; Spaulding K.A.	Extruded gallbladder mucoceles have characteristic ultrasonographic features and extensive migratory capacity in dogs
2018	10.1002/etc.3961	Silverthorn V.M.; Bishop C.A.; Jardine T.; Elliott J.E.; Morrissey C.A.	Impact of flow diversion by run-of-river dams on American dipper diet and mercury exposure
2018	10.1016/j.ecolind.2018.05.086	Silverthorn V.M.; Bishop C.A.; Elliott J.E.; Morrissey C.A.	An assessment of run-of-river hydroelectric dams on mountain stream ecosystems using the American dipper as an avian indicator
2018	10.1016/j.ecoleng.2018.09.023	Rolls R.J.; Faggotter S.J.; Roberts D.T.; Burford M.A.	Simultaneous assessment of two passage facilities for maintaining hydrological connectivity for subtropical coastal riverine fish
2018	10.1371/journal.pone.0205116	Guo Q.; Liu X.; Ao X.; Qin J.; Wu X.; Ouyang S.	Fish diversity in the middle and lower reaches of the Ganjiang River of China: Threats and conservation
2018	10.1038/s41598-018-32912-2	Molen J.; García-García L.M.; Whomersley P.; Callaway A.; Posen P.E.; Hyder K.	Connectivity of larval stages of sedentary marine communities between hard substrates and offshore structures in the North Sea
2018	10.1016/j.ecoleng.2017.12.032	Szabo-Meszaros M.; Navaratnam C.U.; Aberle J.; Silva A.T.; Forseth T.; Calles O.; Fjeldstad H.-P.; Alfredsen K.	Experimental hydraulics on fish-friendly trash-racks: an ecological approach
2018	10.5846/stxb201704070596	Liao W.; Deng H.; Li R.; Zheng H.	Effects of dams on runoff in the lower reaches: A case study of the Gezhouba hydro-project and the Three Gorges project
2018	10.1093/icesjms/fsy089	Forget G.; Baglinière J.-L.; Marchand F.; Richard A.; Nevoux M.; Durif C.	A new method to estimate habitat potential for Atlantic salmon (Salmo salar): Predicting the influence of dam removal on the Sélune River (France) as a case study
2018	10.11975/j.issn.1002-6819.2018.02.025	Qie Z.; Guo L.; Wu X.; Ran Y.	Experimental study and numerical simulation of hydraulic characteristics of Tai Chi fishway
2018	10.3389/fcimb.2018.00046	Zhao N.; Wang S.; Li H.; Liu S.; Li M.; Luo J.; Su W.; He H.	Influence of novel highly pathogenic avian influenza A (H5N1) virus infection on migrating whooper swans fecal microbiota
2018	10.3917/AG.722.0339	Drapier L.; Germaine M.-A.; Lespez L.	Environmental policy and territory: Testing the dismantling of hydraulic structures in france against the north-American model; [Politique environnementale et territoire: Le démantèlement des ouvrages hydrauliques en France à l’épreuve du modèle nord-Américain]
2018	10.1016/j.chemosphere.2018.05.079	Strungaru S.-A.; Nicoara M.; Teodosiu C.; Baltag E.; Ciobanu C.; Plavan G.	Patterns of toxic metals bioaccumulation in a cross-border freshwater reservoir
2018	10.13292/j.1000-4890.201811.015	Cai L.; Jin Y.; Pan L.; Zhao P.; He D.; Hou Y.-Q.; Chen X.-J.; Zhang P.	Issues on fish behaviors in the design of fish passage facilities
2018	10.1002/tafs.10053	Watson J.M.; Coghlan S.M., Jr.; Zydlewski J.; Hayes D.B.; Kiraly I.A.	Dam Removal and Fish Passage Improvement Influence Fish Assemblages in the Penobscot River, Maine
2018	10.1080/10402381.2017.1373716	Liu X.; Hu X.; Ao X.; Wu X.; Ouyang S.	Community characteristics of aquatic organisms and management implications after construction of Shihutang Dam in the Gangjiang River, China
2018	10.1016/j.ecoleng.2018.05.027	Baumgartner L.J.; Boys C.A.; Marsden T.; McPherson J.; Ning N.; Phonekhampheng O.; Robinson W.A.; Singhanouvong D.; Stuart I.G.; Thorncraft G.	Comparing fishway designs for application in a large tropical river system
2019	10.1071/MF17394	Xu H.; Pittock J.	Limiting the effects of hydropower dams on freshwater biodiversity: Options on the Lancang River, China
2018	10.1002/eco.1998	Alexandre C.M.; Ferreira M.T.; Almeida P.R.	Life-cycle responses of a Mediterranean non-migratory cyprinid species, the Northern Iberian chub (Squalius carolitertii Doadrio, 1988), to streamflow regulation
2018	10.1007/s10113-018-1293-y	Nogueira da Silva G.M.; de Oliveira Carvalho R.M.C.M.; El-Deir A.C.A.; Sobral M.C.M.; Siegmund-Schultze M.	Artisanal fisheries of the Itaparica reservoir, São Francisco River, Brazil: socioeconomic profile, environmental dynamics, and management recommendations
2018	10.1371/journal.pone.0196046	Boulêtreau S.; Gaillagot A.; Carry L.; Tétard S.; De Oliveira E.; Santoul F.	Adult Atlantic salmon have a new freshwater predator
2018	10.1111/jai.13798	Liao C.; Chen S.; De Silva S.S.; Correa S.B.; Yuan J.; Zhang T.; Li Z.; Liu J.	Spatial changes of fish assemblages in relation to filling stages of the Three Gorges Reservoir, China
2018	10.1016/j.cub.2018.09.032	Huang Z.; Wang L.	Yangtze Dams Increasingly Threaten the Survival of the Chinese Sturgeon
2018	10.1002/tafs.10112	Keefer M.L.; Blubaugh T.J.; Clabough T.S.; Jepson M.A.; Naughton G.P.; Caudill C.C.	Coho Salmon Colonization of Oregon's Upper Willamette River Basin
2018	10.18307/2018.0422	Chen F.; Lei H.; Zheng H.; Wang W.; Fang Y.; Yang Z.; Huang D.	Impacts of cascade reservoirs on fishes in the mainstream of Pearl River and mitigation measures; [珠江干流梯级开发对鱼类的影响与减缓对策]
2018	10.1016/j.redox.2018.02.023	Hernández H.; Parra A.; Tobar N.; Molina J.; Kallens V.; Hidalgo M.; Varela D.; Martínez J.; Porras O.	Insights into the HyPer biosensor as molecular tool for monitoring cellular antioxidant capacity
2019	10.1111/tbed.13035	Yu Z.; Gao Y.; He H.; Zhao Y.; Yuan X.; Cheng K.	Isolation and genetic characterization of H13N8 low pathogenic avian influenza virus from migratory birds in eastern China
2018	10.1002/fsh.10136	Pearse D.E.; Campbell M.A.	Ancestry and Adaptation of Rainbow Trout in Yosemite National Park
2018	10.15517/rbt.v66i2.33384	Garcia D.A.Z.; Costa A.D.A.; de Almeida F.S.; Bialetzki A.; Orsi M.L.	Spatial distribution and habitat use by early fish stages in a Dammed river Basin, Southern Brazil; [Distribución espacial y uso de hábitat de peces en estadios tempranos de una represa del sur de Brasil]
2018	10.1371/journal.pone.0195255	Spergser J.; Loncaric I.; Tichy A.; Fritz J.; Scope A.	The cultivable autochthonous microbiota of the critically endangered Northern bald ibis (Geronticus eremita)
2019	10.1387/ijdb.180348gc	Coelho G.C.Z.; Yo I.S.; Mira-López T.M.; Monzani P.S.; Arashiro D.R.; Fujimoto T.; Senhorini J.A.; Yasui G.S.	Preparing a fish embryo (Prochilodus lineatus) for staging, chorion removal and PGC traceability
2018	10.1111/jfb.13660	Moore A.; Privitera L.; Ives M.J.; Uzyczak J.; Beaumont W.R.C.	The effects of a small hydropower scheme on the migratory behaviour of Atlantic salmon Salmo salar smolts
2019	10.1002/aqc.3010	Antognazza C.M.; Britton J.R.; Potter C.; Franklin E.; Hardouin E.A.; Gutmann Roberts C.; Aprahamian M.; Andreou D.	Environmental DNA as a non-invasive sampling tool to detect the spawning distribution of European anadromous shads (Alosa spp.)
2018	10.1002/eap.1658	Golet G.H.; Low C.; Avery S.; Andrews K.; McColl C.J.; Laney R.; Reynolds M.D.	Using ricelands to provide temporary shorebird habitat during migration
2018		Guerrero R.D., III	The causes of loss of endemic cyprinids in Lake Lanao, Mindanao, Philippines
2018	10.1016/j.celrep.2017.12.094	Engler A.; Rolando C.; Giachino C.; Saotome I.; Erni A.; Brien C.; Zhang R.; Zimber-Strobl U.; Radtke F.; Artavanis-Tsakonas S.; Louvi A.; Taylor V.	Notch2 Signaling Maintains NSC Quiescence in the Murine Ventricular-Subventricular Zone
2018	10.7589/2017-03-067	Tseren-Ochir E.-O.; Yuk S.-S.; Khishgee B.; Kwon J.-H.; Noh J.-Y.; Hong W.-T.; Jeong J.-H.; Gwon G.-B.; Jeong S.; Kim Y.-J.; Kim J.-B.; Lee J.-H.; Kim K.-J.; Damdinjav B.; Song C.-S.	Molecular characterization of avian paramyxovirus types 4 and 8 isolated from wild migratory waterfowl in Mongolia
2018	10.1016/j.anireprosci.2018.01.013	Abdo T.F.; Marcon L.; Bazzoli N.	Downstream effects of a large reservoir on the reproductive activity of Prochilodus hartii (Pisces: Prochilodontidae)
2018	10.1002/nafm.10199	Kock T.J.; Perry R.W.; Pope A.C.; Serl J.D.; Kohn M.; Liedtke T.L.	Responses of Hatchery- and Natural-Origin Adult Spring Chinook Salmon to a Trap-and-Haul Reintroduction Program
2018	10.1016/j.petrol.2018.08.009	Fang H.; Xu H.; Wang Z.; Jiang T.; Zhao Y.; Li J.	Formation mechanism of the Donghe Sandstone residual oil zone in the Tarim Basin, NW China
2018	10.1111/1365-2664.13083	Walker J.G.; Evans K.E.; Rose Vineer H.; van Wyk J.A.; Morgan E.R.	Prediction and attenuation of seasonal spillover of parasites between wild and domestic ungulates in an arid mixed-use system
2018		Chandna P.	Diversity and status of wetland birds in and around yamuna river at hathnikund barrage in Yamunanagar District in Haryana, India
2018	10.1371/journal.pone.0204865	Kim Y.; Kang H.; Powathil G.; Kim H.; Trucu D.; Lee W.; Lawler S.; Chaplain M.	Role of extracellular matrix and microenvironment in regulation of tumor growth and LAR-mediated invasion in glioblastoma
2018	10.1016/j.ecolmodel.2017.11.018	Fitzpatrick K.B.; Neeson T.M.	Aligning dam removals and road culvert upgrades boosts conservation return-on-investment
2018	10.1002/ajb2.1173	Naoe S.; Masaki T.; Sakai S.	Effects of temporal variation in community-level fruit abundance on seed dispersal by birds across woody species
2018	10.1038/s41437-017-0008-3	Coleman R.A.; Gauffre B.; Pavlova A.; Beheregaray L.B.; Kearns J.; Lyon J.; Sasaki M.; Leblois R.; Sgro C.; Sunnucks P.	Artificial barriers prevent genetic recovery of small isolated populations of a low-mobility freshwater fish
2018	10.1371/journal.pone.0197571	Winans G.A.; Brady Allen M.; Baker J.; Lesko E.; Shrier F.; Strobel B.; Myers J.	Dam trout: Genetic variability in oncorhynchus mykiss above and below barriers in three columbia river systems prior to restoring migrational access
2018	10.1016/j.ecolmodel.2018.06.019	Baggio R.A.; Araujo S.B.L.; Ayllón D.; Boeger W.A.	Dams cause genetic homogenization in populations of fish that present homing behavior: Evidence from a demogenetic individual-based model
2018	10.3354/AEI00277	Sylvester E.V.A.; Wringe B.F.; Duffy S.J.; Hamilton L.C.; Fleming I.A.; Bradbury I.R.	Migration effort and wild population size influence the prevalence of hybridization between escaped farmed and wild Atlantic salmon
2018	10.1016/j.ecoleng.2017.11.021	Rodrigo M.A.; Valentín A.; Claros J.; Moreno L.; Segura M.; Lassalle M.; Vera P.	Assessing the effect of emergent vegetation in a surface-flow constructed wetland on eutrophication reversion and biodiversity enhancement
2018	10.1111/fme.12260	Bravo-Córdoba F.J.; Sanz-Ronda F.J.; Ruiz-Legazpi J.; Fernandes Celestino L.; Makrakis S.	Fishway with two entrance branches: Understanding its performance for potamodromous Mediterranean barbels
2019	10.5433/1679-0359.2019v40n1p503	Lopera-Barrero N.M.; De Souza F.P.; De Lima E.C.S.; Urrea-Rojas A.M.; De Castro P.L.; Dos Reis Goes E.S.; Pandolfi V.C.F.; Yamachita A.L.; De Oliveira C.A.L.; Leite N.G.; Ribeiro R.P.	Genetic diversity of migratory fish populations of the rio grande reservoir (São Paulo, Brazil)
2019	10.1002/tafs.10126	Johnston C.; Zydlewski G.B.; Smith S.; Zydlewski J.; Kinnison M.T.	River Reach Restored by Dam Removal Offers Suitable Spawning Habitat for Endangered Shortnose Sturgeon
2018	10.1021/acs.est.8b01172	Adadevoh J.S.T.; Ramsburg C.A.; Ford R.M.	Chemotaxis Increases the Retention of Bacteria in Porous Media with Residual NAPL Entrapment
2018	10.1111/faf.12282	Wilkes M.; Baumgartner L.; Boys C.; Silva L.G.M.; O'Connor J.; Jones M.; Stuart I.; Habit E.; Link O.; Webb J.A.	Fish-Net: Probabilistic models for fishway planning, design and monitoring to support environmentally sustainable hydropower
2018	10.1002/nafm.10040	Turner S.M.; Chase B.C.; Bednarski M.S.	Evaluating the Effect of Dam Removals on Yellow-Phase American Eel Abundance in a Northeastern U.S. Watershed
2018	10.1111/jfb.13486	Do Prado F.D.; Fernandez-Cebrián R.; Foresti F.; Oliveira C.; Martínez P.; Porto-Foresti F.	Genetic structure and evidence of anthropogenic effects on wild populations of two neotropical catfishes: Baselines for conservation
2017	10.13243/j.cnki.slxb.20160822	Tan J.; Gao Z.; Dai H.; Shi X.	The correlation analysis between hydraulic characteristics of vertical slot fishway and fish movement characteristics
2018	10.1590/1676-0611-BN-2017-0350	Cavalli D.; Frota A.; Lira A.D.; Gubiani É.A.; Margarido V.P.; Da Graça W.J.	Update on the ichthyofauna of the piquiri river basin, paraná, Brazil: A conservation priority area; [Atualização da ictiofauna da bacia do rio piquiri, paraná, Brasil: Uma área prioritária para conservação]
2017	10.1002/rra.3176	Landsman S.J.; Wilson A.D.M.; Cooke S.J.; van den Heuvel M.R.	Fishway passage success for migratory rainbow smelt Osmerus mordax is not dictated by behavioural type
2017	10.1080/00028487.2017.1281166	Gosselin J.L.; Anderson J.J.	Combining migration history, river conditions, and fish condition to examine cross-life-stage effects on marine survival in Chinook Salmon
2017	10.11660/slfdxb.20171012	Wang Y.; Li C.; Zhang Y.	Correlation of runner structure and juvenile fish pressure injury; [水轮机转轮结构与过机幼鱼受压强损伤相关性研究]
2017	10.1080/00221686.2017.1289258	Romero-Gomez P.; Richmond M.C.	Movement and collision of Lagrangian particles in hydro-turbine intakes: a case study
2017	10.1080/02755947.2017.1353562	Brenkman S.J.; Sutton K.T.; Marshall A.R.	Life history observations of adfluvial chinook salmon prior to reintroduction of anadromous salmonids
2017	10.1111/1365-2745.12738	Kleyheeg E.; Treep J.; de Jager M.; Nolet B.A.; Soons M.B.	Seed dispersal distributions resulting from landscape-dependent daily movement behaviour of a key vector species, Anas platyrhynchos
2017	10.3389/fpls.2017.01987	Palomares-Rius J.E.; Escobar C.; Cabrera J.; Vovlas A.; Castillo P.	Anatomical alterations in plant tissues induced by plant-parasitic nematodes
2018	10.1111/eff.12348	Haskell C.A.	From salmon to shad: Shifting sources of marine-derived nutrients in the Columbia River Basin
2017	10.1007/s10641-017-0661-7	Yang Z.; Tang H.; Tao J.; Zhao N.	The effect of cascaded huge dams on the downstream movement of Coreius guichenoti (Sauvage & Dabry de Thiersant, 1874) in the upper Yangtze River
2018	10.1051/alr/2017047	Matondo B.N.; Ovidio M.	Decreased stock entering the Belgian Meuse is associated with the loss of colonisation behaviour in yellow-phase European eels
2017	10.1111/1365-2664.12786	Kirk M.A.; Caudill C.C.	Network analyses reveal intra- and interspecific differences in behaviour when passing a complex migration obstacle
2017	10.1656/045.024.0306	Livermore J.; Trainor M.; Bednarski M.S.	Successful Spawning of Anadromous Petromyzon marinus L. (Sea Lamprey) in a Restored Stream Channel Following Dam Removal
2017	10.1590/1519-6984.17015	Schork G.; Zaniboni-Filho E.	Structure dynamics of a fish community over ten years of formation in the reservoir of the hydroelectric power plant in upper Uruguay River; [Dinâmica da estrutura da comunidade íctica ao longo de dez anos da formação do reservatório da usina hidrelétrica no Alto Rio Uruguai]
2017	10.1016/j.jenvman.2017.09.004	Dodd J.R.; Cowx I.G.; Bolland J.D.	Efficiency of a nature-like bypass channel for restoring longitudinal connectivity for a river-resident population of brown trout
2017	10.1007/s10592-017-0992-0	Samarasin P.; Shuter B.J.; Rodd F.H.	After 100 years: hydroelectric dam-induced life-history divergence and population genetic changes in sockeye salmon (Oncorhynchus nerka)
2017	10.1111/jav.01258	Guillemain M.; Calenge C.; Champagnon J.; Hearn R.	Determining the boundaries of migratory bird flyways: a Bayesian model for Eurasian teal Anas crecca in western Europe
2017	10.1007/bf03544394	Robinson V.; Pizo M.A.	A floodplain with artificially reversed flood pulse is important for migratory rare bird species
2017	10.1111/ddi.12570	Lin H.-Y.; Bush A.; Linke S.; Possingham H.P.; Brown C.J.	Climate change decouples marine and freshwater habitats of a threatened migratory fish
2018	10.20950/1678-2305.2018.236	Schork G.; Zaniboni-Filho E.	Influence of spatial gradient caused by a large dam on fish assemblage in a subtropical reservoir – Upper Uruguay river; [Influência do gradiente espacial sobre a estrurura da ictiofauna em um reservatório subtropical – Alto rio Uruguai]
2018	10.1071/MF18129	Gutfreund C.; Makrakis S.; Castro-Santos T.; Celestino L.F.; Dias J.H.P.; Makrakis M.C.	Effectiveness of a fish ladder for two Neotropical migratory species in the Paraná River
2017	10.1002/ecs2.1965	Crozier L.G.; Bowerman T.E.; Burke B.J.; Keefer M.L.; Caudill C.C.	High-stakes steeplechase: A behavior-based model to predict individual travel times through diverse migration segments
2018	10.1139/cjfas-2016-0430	Keefer M.L.; Jepson M.A.; Clabough T.S.; Johnson E.L.; Narum S.R.; Hess J.E.; Caudill C.C.	Sea-to-sea survival of late-run adult steelhead (Oncorhynchus mykiss) from the Columbia and snake rivers
2017	10.1016/j.ecss.2017.08.020	Ložys L.; Shiao J.-C.; Iizuka Y.; Minde A.; Pūtys Ž.; Jakubavičiūtė E.; Dainys J.; Gorfine H.; Tzeng W.-N.	Habitat use and migratory behaviour of pikeperch Sander lucioperca in Lithuanian and Latvian waters as inferred from otolith Sr:Ca ratios
2017	10.1111/jfd.12602	Knudsen R.; Henriksen E.H.; Gjelland K.Ø.; Hansen H.; Hendrichsen D.K.; Kristoffersen R.; Olstad K.	Are hybrids between Atlantic salmon and brown trout suitable long-term hosts of Gyrodactylus salaris during winter?
2017	10.1134/S1062359017080179	Zelenskaya L.A.	Ecology of Slaty-Backed Gull (Larus schistisagus) Breeding on Kronotskoe Lake, Kamchatka Peninsula
2018	10.21077/ijf.2018.65.2.75121-01	Phomikong P.; Udduang S.; Fukushima M.; Srichareondham B.; Rattanachamnong D.; Jutagate T.	Larval fish assemblage patterns in three tributaries of Mekong river in Thailand
2017	10.3161/15081109ACC2017.19.1.006	Peel A.J.; Wood J.L.N.; Baker K.S.; Breed A.C.; Carvalho A.D.; Fernández-Loras A.; Gabrieli H.S.; Gembu G.-C.; Kakengi V.A.; Kaliba P.M.; Kityo R.M.; Lembo T.; Mba F.E.; Ramos D.; Rodriguez-Prieto I.; Suu-Ire R.; Cunningham A.A.; Hayman D.T.S.	How Does Africa's Most Hunted Bat Vary Across the Continent? Population Traits of the Straw-Coloured Fruit Bat (Eidolon helvum) and Its Interactions with Humans
2017	10.1002/rra.3135	Milt A.W.; Doran P.J.; Ferris M.C.; Moody A.T.; Neeson T.M.; McIntyre P.B.	Local-scale Benefits of River Connectivity Restoration Planning Beyond Jurisdictional Boundaries
2017	10.1111/fme.12211	Amtstaetter F.; O'Connor J.; Borg D.; Stuart I.; Moloney P.	Remediation of upstream passage for migrating Galaxias (Family: Galaxiidae) through a pipe culvert
2018	10.1126/sciadv.aao1642	Anderson E.P.; Jenkins C.N.; Heilpern S.; Maldonado-Ocampo J.A.; Carvajal-Vallejos F.M.; Encalada A.C.; Rivadeneira J.F.; Hidalgo M.; Cañas C.M.; Ortega H.; Salcedo N.; Maldonado M.; Tedesco P.A.	Fragmentation of Andes-to-Amazon connectivity by hydropower dams
2017	10.1016/j.ecoleng.2017.02.027	Silva S.; Lowry M.; Macaya-Solis C.; Byatt B.; Lucas M.C.	Can navigation locks be used to help migratory fishes with poor swimming performance pass tidal barrages? A test with lampreys
2018	10.1139/cjfas-2017-0438	van Poorten B.T.; Harris S.; Hebert A.	Evaluating benefits of stocking on sockeye recovery projections in a nutrient-enhanced mixed life history population
2017	10.1016/j.ecoleng.2017.05.046	Kirk M.A.; Caudill C.C.; Syms J.C.; Tonina D.	Context-dependent responses to turbulence for an anguilliform swimming fish, Pacific lamprey, during passage of an experimental vertical-slot weir
2017	10.1080/03632415.2017.1356124	Lusardi R.A.; Moyle P.B.	Two-Way Trap and Haul as a Conservation Strategy for Anadromous Salmonids
2017	10.3389/fpls.2017.02196	Shi L.; Wang Y.; Jia Y.; Lu C.; Lei G.; Wen L.	Vegetation cover dynamics and resilience to climatic and hydrological disturbances in seasonal floodplain: The effects of hydrological connectivity
2017	10.1002/rra.3155	Maynard G.A.; Kinnison M.T.; Zydlewski J.D.	Size selection from fishways and potential evolutionary responses in a threatened Atlantic salmon population
2018	10.1071/MF18125	Dodd J.R.; Bolland J.D.; Hateley J.; Cowx I.G.; Walton S.E.; Cattaneo M.E.G.V.; Noble R.A.A.	Upstream passage of adult sea trout (Salmo trutta) at a low-head weir with an Archimedean screw hydropower turbine and co-located fish pass
2017	10.11975/j.issn.1002-6819.2017.15.024	Li G.; Sun S.; Liu H.; Zhang C.; Zhao G.; Zheng T.	Improving effect of hydraulic characteristics of nature-like fishway with pools and cobblestone weirs
2018	10.18821/0016-9900-2018-97-6-485-489	Popova A.Yu.; Rakitsky V.N.; Sinitskaya T.A.; Trukhina G.M.; Gromova I.P.	Urgency of hygienic rating of pesticides in the soil
2018	10.1590/s2179-975X13517	Silva E.S.; Rocha O.; Santos-Wisniewski M.J.	Diel vertical migration of cladocera in a compartment of a tropical reservoir; [Migração vertical diurna de cladocera em um compartimento de um reservatório tropical]
2018	10.1071/MF18123	Amaral S.V.; Coleman B.S.; Rackovan J.L.; Withers K.; Mater B.	Survival of fish passing downstream at a small hydropower facility
2018	10.7717/peerj.4275	Lee T.S.; Toft J.D.; Cordell J.R.; Dethier M.N.; Adams J.W.; Kelly R.P.	Quantifying the effectiveness of shoreline armoring removal on coastal biota of Puget Sound
2017	10.1016/j.cageo.2017.04.012	Yan N.; Mountney N.P.; Colombera L.; Dorrell R.M.	A 3D forward stratigraphic model of fluvial meander-bend evolution for prediction of point-bar lithofacies architecture
2018	10.1111/jfb.13624	Bayse S.M.; Regish A.M.; McCormick S.D.	Proximate composition, lipid utilization and validation of a non-lethal method to determine lipid content in migrating American shad Alosa sapidissima
2018	10.1016/j.scitotenv.2017.08.108	Galbán-Malagón C.J.; Hernán G.; Abad E.; Dachs J.	Persistent organic pollutants in krill from the Bellingshausen, South Scotia, and Weddell Seas
2018	10.1111/eff.12347	Minke-Martin V.; Hinch S.G.; Braun D.C.; Burnett N.J.; Casselman M.T.; Eliason E.J.; Middleton C.T.	Physiological condition and migratory experience affect fitness-related outcomes in adult female sockeye salmon
2017	10.1007/s10641-017-0676-0	Quinn T.P.; Bond M.H.; Brenkman S.J.; Paradis R.; Peters R.J.	Re-awakening dormant life history variation: stable isotopes indicate anadromy in bull trout following dam removal on the Elwha River, Washington
2017	10.1127/fal/2016/0815	Tallman R.F.; Howland K.L.	Factors that influence productivity and vulnerability of Inconnu, Stenodus leucichthys nelma, populations in Canada
2018	10.1002/rra.3225	Rosa G.R.; Salvador G.N.; Bialetzki A.; Santos G.B.	Spatial and temporal distribution of ichthyoplankton during an unusual period of low flow in a tributary of the São Francisco River, Brazil
2018	10.15447/sfews.2018v16iss2art3	Herbold B.; Carlson S.M.; Henery R.; Johnson R.C.; Mantua N.; McClure M.; Moyle P.; Sommer T.	Managing for salmon resilience in California's variable and changing climate
2018	10.1134/S0032945218010101	Pavlov D.S.; Veselov A.E.; Kostin V.V.; Efremov D.A.; Ruchiev M.A.; Tuniev S.B.	Current State of Conditions for Reproduction of the Black Sea Trout Salmo trutta labrax in the Mzymta River
2017	10.1080/00028487.2017.1317664	Liermann M.; Pess G.; McHenry M.; McMillan J.; Elofson M.; Bennett T.; Moses R.	Relocation and Recolonization of Coho Salmon in Two Tributaries to the Elwha River: Implications for Management and Monitoring
2017	10.1002/ece3.3338	Matala A.P.; Allen B.; Narum S.R.; Harvey E.	Restricted gene flow between resident Oncorhynchus mykiss and an admixed population of anadromous steelhead
2018	10.1590/s2179-975X0118	Smith W.S.; Stefani M.S.; Espíndola E.L.G.; Rocha O.	Changes in fish species composition in the middle and lower tietê river (São paulo, brazil) throughout the centuries, emphasizing rheophilic and introduced species; [Mudanças na composição de espécies no médio e baixo rio tietê (São paulo, brasil) através dos séculos, enfatizando espécies reofílicas e introduzidas]
2018	10.1139/cjfas-2016-0462	Wheeler K.; Miller S.W.; Crowl T.A.	Adfluvial salmonids have engineering but not fertilization impacts in tributaries of a central utah reservoir
2017	10.1007/s11629-016-4164-3	Liao J.-T.; Ye H.; Huang T.-F.; Peng G.-H.	Seasonal waterbird population changes in Lashihai Lake in northwest Yunnan, China
2017	10.1016/j.ecoleng.2017.01.019	Kruk A.; Ciepłucha M.; Zięba G.; Błońska D.; Tybulczuk S.; Tszydel M.; Marszał L.; Janic B.; Pietraszewski D.; Przybylski M.; Penczak T.	Spatially diverse recovery (1986–2012) of fish fauna in the Warta River, Poland: The role of recolonizers’ availability after large-area degradation
2017	10.1061/(ASCE)WR.1943-5452.0000834	Sapin J.R.; Saito L.; Dai A.; Rajagopalan B.; Hanna R.B.; Kauneckis D.	Demonstration of Integrated Reservoir Operations and Extreme Hydroclimate Modeling of Water Temperatures for Fish Sustainability below Shasta Lake
2017	10.1080/03949370.2016.1230560	Horký P.; Slavík O.	Diel and seasonal rhythms of asp Leuciscus aspius (L.) in a riverine environment
2017	10.3354/meps12193	Schofield G.; Papafitsoros K.; Haughey R.; Katselidis K.	Aerial and underwater surveys reveal temporal variation in cleaning-station use by sea turtles at a temperate breeding area
2018	10.1071/MF17216	Casarim R.; Prado I.G.; Loures R.C.; Pompeu P.S.	Fish movement patterns in a Neotropical free-flowing tributary located downstream from a large dam
2018	10.1136/bcr-2017-220066	Mathew E.; Myuran T.; Ching H.-Y.	A migratory shark bone
2018	10.1002/rra.3226	Van Leeuwen C.H.A.; Dalen K.; Museth J.; Junge C.; Vøllestad L.A.	Habitat fragmentation has interactive effects on the population genetic diversity and individual behaviour of a freshwater salmonid fish
2018	10.1007/s10750-017-3285-1	Pil M.W.; Baggio R.A.; Tschá M.K.; Marteleto F.M.; Orélis-Ribeiro R.; Patella L.; Chammas M.; Ostrensky A.; Boeger W.A.	The influence of paleoclimate on the distribution of genetic variability and demography of fishes in a large and highly fragmented neotropical river
2017	10.11660/slfdxb.20170605	Liu H.; Cheng W.; Ren J.; Wan T.; Jiao M.; Wang M.	Simulation of flows in fishways combined with a vertical slot and orifice plates
2017	10.1111/eff.12318	Nyqvist D.; Greenberg L.A.; Goerig E.; Calles O.; Bergman E.; Ardren W.R.; Castro-Santos T.	Migratory delay leads to reduced passage success of Atlantic salmon smolts at a hydroelectric dam
2017	10.1098/rstb.2016.0127	Sokolow S.H.; Jones I.J.; Jocque M.; La D.; Cords O.; Knight A.; Lund A.; Wood C.L.; Lafferty K.D.; Hoover C.M.; Collender P.A.; Remais J.V.; Lopez-Carr D.; Fisk J.; Kuris A.M.; de Leo G.A.	Nearly 400 million people are at higher risk of schistosomiasis because dams block the migration of snail-eating river prawns
2017	10.1017/S0959270917000223	Peng H.-B.; Anderson G.Q.A.; Chang Q.; Choi C.-Y.; Chowdhury S.U.; Clark N.A.; Gan X.; Hearn R.D.; Li J.; Lappo E.G.; Liu W.; Ma Z.; Melville D.S.; Phillips J.F.; Syroechkovskiy E.E.; Tong M.; Wang S.; Zhang L.; Zöckler C.	The intertidal wetlands of southern Jiangsu Province, China - Globally important for Spoon-billed Sandpipers and other threatened waterbirds, but facing multiple serious threats
2017	10.1038/s41467-017-01214-y	Friedrich S.M.; Burke J.M.; Liu K.J.; Ivory C.F.; Wang T.-H.	Molecular rheotaxis directs DNA migration and concentration against a pressure-driven flow
2017	10.1002/ecy.1761	Tonkin J.D.; Bogan M.T.; Bonada N.; Rios-Touma B.; Lytle D.A.	Seasonality and predictability shape temporal species diversity
2018	10.1016/j.ecoleng.2017.10.012	Duncan J.P.; Deng Z.D.; Arnold J.L.; Fu T.; Trumbo B.A.; Carlson T.J.; Zhou D.	Physical and ecological evaluation of a fish-friendly surface spillway
2018	10.1007/s10393-018-1342-5	Chung D.M.; Ferree E.; Simon D.M.; Yeh P.J.	Patterns of bird-bacteria associations
2017	10.1111/eva.12471	Apgar T.M.; Pearse D.E.; Palkovacs E.P.	Evolutionary restoration potential evaluated through the use of a trait-linked genetic marker
2017	10.1016/j.ecoleng.2017.08.015	Chen S.C.; Wang S.C.; Tfwala S.S.	Hydraulics driven upstream migration of taiwanese indigenous fishes in a fish-bone-type fishway
2018	10.13292/j.1000-4890.201804.012	Jiang Y.-Q.; Yang Z.-Y.; Shi X.-T.; Lei W.U.; Nie L.-F.; Wei Y.-C.	The simulation of fish migratory trajectory in a vertical slot Fishway based on multi-hydraulic indices
2018	10.1007/s11427-017-9254-6	Liu J.; You X.; Xu P.; Zhuang P.; Zheng Y.; Zhang K.; Wang M.; Lv Y.; Xu G.; Zhao F.; Wu J.; Fan H.; Xu J.; Ruan Z.; Bian C.; Liu K.; Xu D.; Chen J.; Xu J.; Shi Q.	Assessing the genetic diversity of the critically endangered chinese sturgeon acipenser sinensis using mitochondrial markers and genome-wide single-nucleotide polymorphisms from RAD-seq
2017	10.2989/16085914.2017.1411774	Shewit G.; Getahun A.; Anteneh W.; Gedif B.; Gashu B.; Tefera B.; Berhanie Z.; Alemaw D.	Effect of large weirs on abundance and diversity of migratory Labeobarbus species in tributaries of Lake Tana, Ethiopia
2018	10.1553/eco.mont-10-2s64	Pirtscher A.-S.	A strangely-shaped protection area
2018	10.1071/MF18087	Bido A.F.; Urbinati E.C.; Makrakis M.C.; Celestino L.F.; Serra M.; Makrakis S.	Stress indicators for Prochilodus lineatus (Characiformes: Prochilodontidae) breeders during passage through a fish ladder
2017	10.1186/s12862-017-0965-4	Fourment M.; Darling A.E.; Holmes E.C.	The impact of migratory flyways on the spread of avian influenza virus in North America
2017	10.1002/jwmg.21314	Oldenkamp R.E.; Bryan A.L., Jr.; Kennamer R.A.; Leaphart J.C.; Webster S.C.; Beasley J.C.	Trace elements and radiocesium in game species near contaminated sites
2017	10.1590/1519-6984.01916	Silva-Junior E.F.; Silva-Araújo M.; Moulton T.P.	Distribution and abundance of freshwater decapods in an atlantic rainforest catchment with a dammed future; [Distribuição e abundância de decápodes de água doce e sua associação com variáveis ambientais em uma bacia hidrográfica de mata atlântica que será represada]
2017	10.1061/(ASCE)HZ.2153-5515.0000352	Pal S.; Rakshit S.; Mukherjee S.N.; Ghosh S.	Attenuation of phenol from aqueous solutions using fine-grained soils: Experimental design using a statistical approach
2017	10.1016/j.ecoleng.2017.07.041	Goodman D.H.; Reid S.B.	Climbing above the competition: Innovative approaches and recommendations for improving Pacific Lamprey passage at fishways
2018	10.1002/ece3.3663	Gosselin J.L.; Zabel R.W.; Anderson J.J.; Faulkner J.R.; Baptista A.M.; Sandford B.P.	Conservation planning for freshwater–marine carryover effects on Chinook salmon survival
2017	10.1007/s10750-017-3274-4	dos Santos N.C.L.; de Santana H.S.; Ortega J.C.G.; Dias R.M.; Stegmann L.F.; da Silva Araújo I.M.; Severi W.; Bini L.M.; Gomes L.C.; Agostinho A.A.	Environmental filters predict the trait composition of fish communities in reservoir cascades
2017	10.1002/aqc.2748	Nunn A.D.; Taylor R.J.; Cowx I.G.; Noble R.A.A.; Bolland J.D.; Harvey J.P.	Demography of sea lamprey (Petromyzon marinus) ammocoete populations in relation to potential spawning-migration obstructions
2018	10.1071/MF18088	Baumgartner L.J.; Wibowo A.	Addressing fish-passage issues at hydropower and irrigation infrastructure projects in Indonesia
2018	10.1071/MF18065	Nyqvist D.; Elghagen J.; Heiss M.; Calles O.	An angled rack with a bypass and a nature-like fishway pass Atlantic salmon smolts downstream at a hydropower dam
2017	10.1007/s10641-017-0646-6	Tran H.D.; Iida M.; Maeda K.	Downstream migration of newly-hatched ayu (Plecoglossus altivelis) in the Tien Yen River of northern Vietnam
2017	10.1002/rra.3133	Nyqvist D.; Bergman E.; Calles O.; Greenberg L.	Intake Approach and Dam Passage by Downstream-migrating Atlantic Salmon Kelts
2017	10.14430/arctic4665	Loso M.; Finney B.; Johnson R.; Sinnott R.	Evaluating evidence for historical anadromous Salmon runs in Eklutna Lake, Alaska
2017	10.1186/s40657-017-0070-9	Sharshov K.A.; Yurlov A.K.; Li X.; Wang W.; Li L.; Bi Y.; Liu W.; Saito T.; Ogawa H.; Shestopalov A.M.	Avian influenza virus ecology in wild birds of Western Siberia
2017	10.1111/jfb.13300	Crespel A.; Dupont-Prinet A.; Bernatchez L.; Claireaux G.; Tremblay R.; Audet C.	Divergence in physiological factors affecting swimming performance between anadromous and resident populations of brook charr Salvelinus fontinalis
2017	10.1080/00028487.2017.1353548	McDougall C.A.; Nelson P.A.; Macdonald D.; Kroeker D.; Kansas K.; Barth C.C.; MacDonell D.S.	Habitat quantity required to support self-sustaining lake sturgeon populations: An alternative hypothesis
2018	10.1071/MF18109	Loures R.C.; Pompeu P.S.	Long-term study of reservoir cascade in south-eastern Brazil reveals spatio-temporal gradient in fish assemblages
2018	10.1590/1982-0224-20170130	Hauser M.; Doria C.R.C.; Melo L.R.C.; Santos A.R.; Ayala D.M.; Nogueira L.D.; Amadio S.; Fabré N.; Torrente-Vilara G.; García-Vásquez Á.; Renno J.-F.; Carvajal-Vallejos F.M.; Alonso J.C.; Nuñez J.; Duponchelle F.	Age and growth of the amazonian migratory catfish Brachyplatystoma rousseauxii in the Madeira River basin before the construction of dams
2017	10.1128/mBio.01375-16	Uhlemann A.-C.; McAdam P.R.; Sullivan S.B.; Knox J.R.; Khiabanian H.; Rabadan R.; Davies P.R.; Fitzgerald J.R.; Lowy F.D.	Evolutionary dynamics of pandemic methicillin-sensitive Staphylococcus aureus ST398 and its international spread via routes of human migration
2016	10.1002/rra.3030	Fuentes C.M.; Gómez M.I.; Brown D.R.; Arcelus A.; Espinach Ros A.	Downstream Passage of Fish Larvae at the Salto Grande Dam on the Uruguay River
2016	10.1111/acv.12278	Sard N.M.; Johnson M.A.; Jacobson D.P.; Hogansen M.J.; O'Malley K.G.; Banks M.A.	Genetic monitoring guides adaptive management of a migratory fish reintroduction program
2016	10.1111/jai.13245	Sulak K.J.; Parauka F.; Slack W.T.; Ruth R.T.; Randall M.T.; Luke K.; Mettee M.F.; Price M.E.	Status of scientific knowledge, recovery progress, and future research directions for the Gulf sturgeon, acipenser oxyrinchus desotoi vladykov, 1955
2017	10.1016/j.ecoleng.2017.02.019	Siziba N.	Effects of damming on the ecological condition of urban wastewater polluted rivers
2016	10.1016/j.jnc.2016.10.005	Said M.Y.; Ogutu J.O.; Kifugo S.C.; Makui O.; Reid R.S.; de Leeuw J.	Effects of extreme land fragmentation on wildlife and livestock population abundance and distribution
2016		Duarte R.; Dos Santos-Clapp M.D.; Brasil-Sato E.M.D.C.	Endohelminthes of Salminus hilarii Valenciennes (Actinopterygii: Bryconidae) and their ecological descriptors in the upper São Francisco River, Brazil; [Endohelmintos de Salminus hilarii Valenciennes (Actinopterygii: Bryconidae) e seus índices parasitários no rio São Francisco, Brasil]
2016	10.1016/j.ecoleng.2016.05.048	Forty M.; Spees J.; Lucas M.C.	Not just for adults! Evaluating the performance of multiple fish passage designs at low-head barriers for the upstream movement of juvenile and adult trout Salmo trutta
2017	10.1111/eff.12257	Piper A.T.; Svendsen J.C.; Wright R.M.; Kemp P.S.	Movement patterns of seaward migrating European eel (Anguilla anguilla) at a complex of riverine barriers: implications for conservation
2017	10.1071/MF16125	Harding D.J.; Dwyer R.G.; Mullins T.M.; Kennard M.J.; Pillans R.D.; Roberts D.T.	Migration patterns and estuarine aggregations of a catadromous fish, Australian bass (Percalates novemaculeata) in a regulated river system
2016	10.1007/s11273-015-9477-4	Lyons J.E.; Collazo J.A.; Herring G.	Testing assumptions for conservation of migratory shorebirds and coastal managed wetlands
2017	10.23818/limn.36.13	Ordeix M.	Fish migration and fish ramp assessment at a gauging station on a mediterranean river (catalonia, ne iberian peninsula)
2017	10.1071/MF16009	Prado I.G.; Pompeu P.S.	Diel vertical migration of fish in a Neotropical reservoir
2017	10.1590/S2179-975X10216	Silva J.C.; Rosa R.R.; Galdioli E.M.; Soares C.M.; Domingues W.M.; Veríssimo S.; Bialetzki A.	Importance of dam-free stretches for fish reproduction: The last remnant in the upper paraná river; [Importância de trechos livres de represamento para a reprodução dos peixes: O último remanescente do alto rio Paraná]
2016	10.1080/02755947.2016.1165767	Trammell J.L.J.; Fast D.E.; Hatch D.R.; Bosch W.J.; Branstetter R.; Pierce A.L.; Blodgett J.W.; Frederiksen C.R.	Evaluating Steelhead Kelt Treatments to Increase Iteroparous Spawners in the Yakima River Basin
2016	10.1007/s10592-016-0824-7	Bowlby H.D.; Fleming I.A.; Gibson A.J.F.	Applying landscape genetics to evaluate threats affecting endangered Atlantic salmon populations
2016	10.1186/s13071-016-1760-6	Wünnemann H.; Holzer A.S.; Pecková H.; Bartošová-Sojková P.; Eskens U.; Lierz M.	Repatriation of an old fish host as an opportunity for myxozoan parasite diversity: The example of the allis shad, Alosa alosa (Clupeidae), in the Rhine
2016	10.1650/CONDOR-15-195.1	Roche E.A.; Shaffer T.L.; Dovichin C.M.; Sherfy M.H.; Anteau M.J.; Wiltermuth M.T.	Synchrony of Piping Plover breeding populations in the U.S. Northern Great Plains
2016	10.11975/j.issn.1002-6819.2016.24.021	Zheng T.; Sun S.; Liu H.; Jiang H.; Li G.	Location choice of fishway entrance in hydropower project based on fish behavioristics and hydraulics
2016	10.1002/rra.3066	Courter I.I.; Garrison T.M.; Kock T.J.; Perry R.W.; Child D.B.; Hubble J.D.	Benefits of Prescribed Flows for Salmon Smolt Survival Enhancement Vary Longitudinally in a Highly Managed River System
2017	10.1007/s00705-016-3176-1	Yan Y.; Gu J.-Y.; Yuan Z.-C.; Chen X.-Y.; Li Z.-K.; Lei J.; Hu B.-L.; Yan L.-P.; Xing G.; Liao M.; Zhou J.-Y.	Genetic characterization of H9N2 avian influenza virus in plateau pikas in the Qinghai Lake region of China
2017	10.1007/s13365-016-0499-3	Garcia-Mesa Y.; Jay T.R.; Checkley M.A.; Luttge B.; Dobrowolski C.; Valadkhan S.; Landreth G.E.; Karn J.; Alvarez-Carbonell D.	Immortalization of primary microglia: a new platform to study HIV regulation in the central nervous system
2017	10.1071/MF16015	Jellyman P.G.; Bauld J.T.; Crow S.K.	The effect of ramp slope and surface type on the climbing success of shortfin eel (Anguilla australis) elvers
2017	10.1007/s10641-017-0574-5	de Santana H.S.; Minte-Vera C.V.	Age and growth of Prochilodus lineatus in a spatially structured population: is there concordance between otoliths and scales?
2017	10.1051/lhb/2017011	Ballu A.; Calluaud D.; Pineau G.; David L.	Experimental study of the influence of macro-roughnesses on vertical slot fishway flows
2017	10.3880/j.issn.1006-7647.2017.01.008	Hu S.; Xu C.; Li H.	Anatomy of dam removal in the United States of America
2017	10.1080/00028487.2016.1249293	Winans G.A.; Baker J.; McHenry M.; Ward L.; Myers J.	Genetic Characterization of Oncorhynchus mykiss Prior to Dam Removal with Implications for Recolonization of the Elwha River Watershed, Washington
2016	10.1080/00028487.2016.1223752	Hansen A.G.; Gardner J.R.; Beauchamp D.A.; Paradis R.; Quinn T.P.	Recovery of Sockeye Salmon in the Elwha River, Washington, after Dam Removal: Dependence of Smolt Production on the Resumption of Anadromy by Landlocked Kokanee
2016	10.1016/j.celrep.2016.10.035	Tao C.; Zhang X.	Retinal Proteoglycans Act as Cellular Receptors for Basement Membrane Assembly to Control Astrocyte Migration and Angiogenesis
2017	10.1080/20008686.2017.1408360	Hepojoki S.; Lindh E.; Vapalahti O.; Huovilainen A.	Prevalence and genetic diversity of coronaviruses in wild birds, Finland
2016	10.1016/j.marpetgeo.2016.03.028	Saha S.; Burley S.D.; Banerjee S.; Ghosh A.; Saraswati P.K.	The morphology and evolution of tidal sand bodies in the macrotidal Gulf of Khambhat, western India
2016	10.1111/jfb.12941	López-Casas S.; Jiménez-Segura L.F.; Agostinho A.A.; Pérez C.M.	Potamodromous migrations in the Magdalena River basin: bimodal reproductive patterns in neotropical rivers
2016	10.1152/ajpheart.00187.2016	Hakimzadeh N.; Van Lier M.G.J.T.B.; Van Horssen P.; Daal M.; Ly D.H.; Belterman C.; Coronel R.; Spaan J.A.E.; Siebes M.	Selective subepicardial localization of monocyte subsets in response to progressive coronary artery constriction
2017	10.1111/eva.12416	Leitwein M.; Garza J.C.; Pearse D.E.	Ancestry and adaptive evolution of anadromous, resident, and adfluvial rainbow trout (Oncorhynchus mykiss) in the San Francisco bay area: application of adaptive genomic variation to conservation in a highly impacted landscape
2016	10.3996/102015-JFWM-108	Geist D.R.; Colotelo A.H.; Linley T.J.; Wagner K.A.; Miracle A.L.	Effects of a novel fish transport system on the health of adult fall chinook salmon
2017	10.1007/s35147-017-0004-9	Triendl C.	Planning of a fish sluice at the hydropower plant kniepass at the Tyrolian Lech; [Planung einer Fischschleuse am Kraftwerk Kniepass am Tiroler Lech]
2017	10.18599/grs.19.13	Shardanova T.A.; Fadeeva N.P.; Khamidullin R.A.; Khomyak A.N.	The pore space of carbon-enriched rocks (At the example of Domanik formation of the South Tatar arch)
2017	10.1002/rra.3105	Suzuki F.M.; Dunham J.B.; Silva L.G.M.; Alves C.B.M.; Pompeu P.S.	Factors Influencing Movements of Two Migratory Fishes within the Tailrace of a Large Neotropical Dam and their Implications for Hydropower Impacts
2017	10.1134/S1062359017010162	Veselov A.E.; Ieshko E.P.; Zotin A.A.; Efremov D.A.; Ruch’ev M.A.; Nemova N.N.	The ecology of the freshwater form of the Atlantic salmon Salmo salar L., the brown trout Salmo trutta L., and the freshwater pearl mussel Margaritifera margaritifera L. in Syuskyuyanyoki River (Basin of Lake Ladoga)
2017	10.1007/s11160-016-9441-2	Ferreira D.G.; Souza-Shibatta L.; Shibatta O.A.; Sofia S.H.; Carlsson J.; Dias J.H.P.; Makrakis S.; Makrakis M.C.	Genetic structure and diversity of migratory freshwater fish in a fragmented Neotropical river system
2017	10.1111/ecog.02272	Scales K.L.; Hazen E.L.; Jacox M.G.; Edwards C.A.; Boustany A.M.; Oliver M.J.; Bograd S.J.	Scale of inference: on the sensitivity of habitat models for wide-ranging marine predators to the resolution of environmental data
2016	10.3955/046.090.0405	Brewitt P.K.	Do the Fish Return? A Qualitative Assessment of Anadromous Pacific Salmonids' Upstream Movement after Dam Removal
2016	10.1002/ecs2.1422	Morley S.A.; Coe H.J.; Duda J.J.; Dunphy L.S.; Mchenry M.L.; Beckman B.R.; Elofson M.; Sampson E.M.; Ward L.	Seasonal variation exceeds effects of salmon carcass additions on benthic food webs in the Elwha River
2017	10.1002/rra.3054	Pereira E.; Quintella B.R.; Mateus C.S.; Alexandre C.M.; Belo A.F.; Telhado A.; Quadrado M.F.; Almeida P.R.	Performance of a Vertical-Slot Fish Pass for the Sea Lamprey Petromyzon marinus L. and Habitat Recolonization
2016	10.1080/00028487.2016.1219678	Sorel M.H.; Hansen A.G.; Connelly K.A.; Beauchamp D.A.	Trophic Feasibility of Reintroducing Anadromous Salmonids in Three Reservoirs on the North Fork Lewis River, Washington: Prey Supply and Consumption Demand of Resident Fishes
2017	10.3724/SP.J.1118.2017.17095	Wu J.; Wang C.; Zhang S.; Zhang H.; Du H.; Liu Z.; Wei Q.	From continuous to occasional: Small-scale natural reproduction of Chinese sturgeon occured in the Gezhouba spawning ground, Yichang, China
2017	10.7868/S0044513417010196	Zelenskaya L.A.	Ecology of the slaty-backed gull (Larus schistisagus) breeding on Lake Kronotskoe, Kamchatka Peninsula; [Экология тихоокеанской чайки (Larus schistisagus), гнездящейся на озере кроноцкое (Камчатка)]
2017	10.7717/peerj.4060	Houston D.D.; Azeem S.; Lundy C.W.; Sato Y.; Guo B.; Blanchong J.A.; Gauger P.C.; Marks D.R.; Yoon K.-J.; Adelman J.S.	Evaluating the role of wild songbirds or rodents in spreading avian influenza virus across an agricultural landscape
2016	10.1016/j.aquabot.2016.06.005	Kettenring K.M.	Viability, dormancy, germination, and intraspecific variation of Bolboschoenus maritimus (alkali bulrush) seeds
2016	10.1111/1365-2664.12665	Duponchelle F.; Pouilly M.; Pécheyran C.; Hauser M.; Renno J.-F.; Panfili J.; Darnaude A.M.; García-Vasquez A.; Carvajal-Vallejos F.; García-Dávila C.; Doria C.; Bérail S.; Donard A.; Sondag F.; Santos R.V.; Nuñez J.; Point D.; Labonne M.; Baras E.	Trans-Amazonian natal homing in giant catfish
2017	10.1016/j.ecoleng.2017.02.055	Nyqvist D.; Nilsson P.A.; Alenäs I.; Elghagen J.; Hebrand M.; Karlsson S.; Kläppe S.; Calles O.	Upstream and downstream passage of migrating adult Atlantic salmon: Remedial measures improve passage performance at a hydropower dam
2017	10.1002/2016WR019485	Xu Z.; Yin X.; Sun T.; Cai Y.; Ding Y.; Yang W.; Yang Z.	Labyrinths in large reservoirs: An invisible barrier to fish migration and the solution through reservoir operation
2017	10.1016/j.limno.2017.02.004	Muraoka K.; Nakanishi S.; Kayaba Y.	Boulder arrangement on a rocky ramp fishway based on the swimming behavior of fish
2016	10.1016/j.yexcr.2016.08.001	Fayzullin A.; Tuvnes F.A.; Skjellegrind H.K.; Behnan J.; Mughal A.A.; Langmoen I.A.; Vik-Mo E.O.	Time-lapse phenotyping of invasive glioma cells ex vivo reveals subtype-specific movement patterns guided by tumor core signaling
2016	10.7589/2015-06-154	Fernández-Delgado M.; Sanz V.; Giner S.; Suárez P.; Contreras M.; Michelangeli F.; García-Amado M.A.	Prevalence and distribution of Vibrio spp. In wild aquatic birds of the Southern Caribbean Sea, Venezuela, 2011–12
2017	10.1093/conphys/cox025	Alexandre C.M.; Palstra A.P.	Eﬀect of short-term regulated temperature variations on the swimming economy of Atlantic salmon smolts
2016	10.1007/s10641-016-0522-9	Besson M.L.; Trancart T.; Acou A.; Charrier F.; Mazel V.; Legault A.; Feunteun E.	Disrupted downstream migration behaviour of European silver eels (Anguilla anguilla, L.) in an obstructed river
2017	10.3724/SP.J.1118.2017.16116	Zhang S.; Nie P.; Shu S.; Du H.; Lee F.K.; Yang Y.; Shao C.; Di J.; Huang J.; Zeng L.; Wei Q.	Mycobacteriosis in cultured F2 generation Chinese sturgeon (Acipenser sinensis) and relevant blood physiological and biochemical indices
2016	10.1002/hyp.10921	Wang Y.; Rhoads B.L.; Wang D.	Assessment of the flow regime alterations in the middle reach of the Yangtze River associated with dam construction: potential ecological implications
2017	10.1007/s12601-017-0015-6	Yoon J.-D.; Kim J.-H.; Park S.-H.; Kim E.; Jang M.-H.	Impact of estuary barrage construction on fish assemblages in the lower part of a river and the role of fishways as a passage
2016	10.1111/fwb.12781	Liew J.H.; Tan H.H.; Yeo D.C.J.	Dammed rivers: impoundments facilitate fish invasions
2016	10.13332/j.1000-1522.20150279	Guan L.; Jing L.; Lei J.-L.; Lei G.-C.	Distribution of wintering waterbirds and assessment of their habitat in Dongting Lake, China
2016	10.1111/eff.12233	Holcomb J.M.; Nichols R.B.; Gangloff M.M.	Effects of small dam condition and drainage on stream fish community structure
2016	10.4102/koedoe.v58i1.1364	Olds A.A.; James N.C.; Smith M.K.S.; Weyl O.L.F.	Fish communities of the wilderness lakes system in the southern Cape, South Africa
2017	10.3897/BDJ.5.e15125	Marchand F.; Beaulaton L.; Prévost E.; Delanoë R.; Destouches J.-P.; Gueraud F.; Guilloux Y.; Jeannot N.; Huchet E.; Lange F.; Rives J.; Tremblay J.; Herrard N.; Azam D.	Abundance indices and biological traits of juvenile salmon (Salmo salar) sampled in three rivers on the Atlantic and Channel coasts (France)
2017	10.1111/faf.12144	Kenchington T.J.	Implications of fish migration and fishing mortality for marine protected area design
2017	10.1007/s10592-016-0906-6	Ardren W.R.; Bernall S.R.	Dams impact westslope cutthroat trout metapopulation structure and hybridization dynamics
2017		Arkhipov V.S	Distribution of chemical elements in geochimically conjugated wetland landscapes of the Taiga zone in Western Siberia
2017	10.1089/vbz.2016.2038	Mathys D.A.; Mathys B.A.; Mollenkopf D.F.; Daniels J.B.; Wittum T.E.	Enterobacteriaceae Harboring AmpC (blaCMY) and ESBL (blaCTX-M) in Migratory and Nonmigratory Wild Songbird Populations on Ohio Dairies
2017	10.1051/kmae/2016041	García-Vega A.; Sanz-Ronda F.J.; Fuentes-Pérez J.F.	Seasonal and daily upstream movements of brown trout Salmo trutta in an Iberian regulated river
2016	10.1111/lre.12151	Angulo-Valencia M.A.; Agostinho A.A.; Suzuki H.I.; da Luz-Agostinho K.D.G.; Agostinho C.S.	Impoundments affect fish reproduction regardless of reproductive strategy
2017	10.1128/AEM.01346-17	Martin B.E.; Sun H.; Carrel M.; Cunningham F.L.; Baroch J.A.; Hanson-Dorr K.C.; Young S.G.; Schmit B.; Nolting J.M.; Yoon K.-J.; Lutman M.W.; Pedersen K.; Lager K.; Bowman A.S.; Slemons R.D.; Smith D.R.; DeLiberto T.; Wan X.-F.	Feral swine in the United States have been exposed to both avian and swine influenza A viruses
2017	10.1093/neuonc/now230	Ayuso J.M.; Monge R.; Martínez-González A.; Virumbrales-Muñoz M.; Llamazares G.A.; Berganzo J.; Hernández-Laín A.; Santolaria J.; Doblaré M.; Hubert C.; Rich J.N.; Sánchez-Gómez P.; Pérez-García V.M.; Ochoa I.; Fernández L.J.	Glioblastoma on a microfluidic chip: Generating pseudopalisades and enhancing aggressiveness through blood vessel obstruction events
2017	10.1139/cjfas-2016-0110	Podgorniak T.; Angelini M.; De Oliveira E.; Daverat F.; Pierron F.	Selective pressure of fishways upon morphological and muscle enzymatic traits of migrating glass eels
2016	10.1002/jmv.24470	Trimbitas R.-D.; Fayssel N.; Serghini F.-Z.; Wakrim L.; Khyatti M.; Essalhi M.; Bellefquih A.M.; Benani A.	Molecular characterization of hepatitis C virus core region in moroccan intravenous drug users
2017	10.1080/19425120.2016.1271844	Schmitt J.D.; Hallerman E.M.; Bunch A.; Moran Z.; Emmel J.A.; Orth D.J.	Predation and Prey Selectivity by Nonnative Catfish on Migrating Alosines in an Atlantic Slope Estuary
2017	10.1071/MF16053	Strieder Philippsen J.; Minte-Vera C.V.; Okada E.K.; Carvalho A.R.; Angelini R.	Fishers' and scientific histories: An example of consensus from an inland fishery
2016	10.1098/rspb.2016.2037	Schakner Z.A.; Buhnerkempe M.G.; Tennis M.J.; Stansell R.J.; Van Der Leeuw B.K.; Lloyd-Smith J.O.; Blumstein D.T.	Epidemiological models to control the spread of information in marine mammals
2017	10.1007/s10668-015-9740-0	Jahan I.; Ahsan D.; Farque M.H.	Fishers’ local knowledge on impact of climate change and anthropogenic interferences on Hilsa fishery in South Asia: evidence from Bangladesh
2017	10.1080/19425120.2017.1327906	Kern A.I.; Sammons S.M.; Ingram T.R.	Habitat use by telemetered Alabama Shad during the spawning migration in the lower flint river, Georgia
2017	10.1016/j.ttbdis.2016.10.014	Budachetri K.; Williams J.; Mukherjee N.; Sellers M.; Moore F.; Karim S.	The microbiome of neotropical ticks parasitizing on passerine migratory birds
2017	10.1080/02755947.2016.1264506	Copeland T.; Ackerman M.W.; Wright K.K.; Byrne A.	Life history diversity of snake river steelhead populations between and within management categories
2017	10.1016/j.ecoleng.2016.11.001	Bice C.M.; Zampatti B.P.; Mallen-Cooper M.	Paired hydraulically distinct vertical-slot fishways provide complementary fish passage at an estuarine barrier
2016	10.1002/rra.3082	Kemp P.S.	Meta-analyses, Metrics and Motivation: Mixed Messages in the Fish Passage Debate
2016	10.1890/15-2251.1	Holbrook C.M.; Bergstedt R.A.; Barber J.; Bravener G.A.; Jones M.L.; Krueger C.C.	Evaluating harvest-based control of invasive fish with telemetry: Performance of sea lamprey traps in the great lakes
2016	10.3390/w8110522	Gold A.J.; Addy K.; Morrison A.; Simpson M.	Will dam removal increase nitrogen flux to estuaries
2016	10.1007/s00705-016-3023-4	Sultan S.; Bui V.N.; Hill N.J.; Hussein I.T.M.; Trinh D.Q.; Inage K.; Hashizume T.; Runstadler J.A.; Ogawa H.; Imai K.	Genetic characterization of H5N2 influenza viruses isolated from wild birds in Japan suggests multiple reassortment
2016	10.4238/gmr.15048829	Revaldaves E.; Renesto E.; Gold J.R.	Genetic variation of Prochilodus lineatus (Valenciennes, 1836) from Paraná, Baía, Miranda, and Corumbá rivers, Brazil
2017	10.1016/j.marpolbul.2017.05.029	Gobert S.; Pasqualini V.; Dijoux J.; Lejeune P.; Durieux E.D.H.; Marengo M.	Trace element concentrations in the apex predator swordfish (Xiphias gladius) from a Mediterranean fishery and risk assessment for consumers
2016	10.1016/j.petrol.2016.09.031	Kalpana M.S.; Madhavi T.; Mani D.; Lakshmi M.; Pundaree N.; Sujai M.; Kavitha S.; Devekar A.P.; Patil D.J.; Dayal A.M.; Haragopal V.	Integrated surface geochemical studies for hydrocarbon prospects in Deccan Syneclise, India
2016	10.1073/pnas.1608853113	Krauss S.; Stallknecht D.E.; Slemons R.D.; Bowman A.S.; Poulson R.L.; Nolting J.M.; Knowles J.P.; Webster R.G.	The enigma of the apparent disappearance of Eurasian highly pathogenic H5 clade 2.3.4.4 influenza A viruses in North American waterfowl
2017	10.1007/s10933-016-9928-9	Child A.W.; Moore B.C.	Stable isotope (δ13C, δ15N, δ34S) analysis of sediment cores suggests sockeye salmon (Oncorhynchus nerka) did not historically spawn in Lake Roberta, Washington (USA)
2017	10.1186/s12985-017-0714-8	Ramey A.M.; Goraichuk I.V.; Hicks J.T.; Dimitrov K.M.; Poulson R.L.; Stallknecht D.E.; Bahl J.; Afonso C.L.	Assessment of contemporary genetic diversity and inter-taxa/inter-region exchange of avian paramyxovirus serotype 1 in wild birds sampled in North America
2017	10.1007/s35147-017-0008-5	Mader H.; Käfer S.; Kratzert F.	FishCam - Video based migration monitoring offish passes; [FishCam - Videomonitoring zur Funktionsanalyse von Fischaufstiegsanlagen]
2017	10.5935/1806-6690.20170054	Cantanhêde L.G.; da Carvalho I.F.; Nunes K.B.; Santos N.B.; de Almeida Z.S.	Reproductive ecology of the catfish, Hassar affinis (ACTINOPTERYGII: DORADIDAE), in three lakes of the Pindaré- Mearim Lake System, Maranhão
2016	10.1016/j.eucr.2016.05.014	Puvai Murugan P.; Ramalingam M.	Endoscopic Management of Free Lying Migratory Orthopedic Screw in Bladder
2017	10.1139/cjfas-2016-0089	Castro-Santos T.; Shi X.; Haro A.	Migratory behavior of adult sea lamprey and cumulative passage performance through four fishways
2017	10.7717/peerj.3009	Prado P.; Alcaraz C.; Jornet L.; Caiola N.; Ibańẽz C.	Effects of enhanced hydrological connectivity on mediterranean salt marsh fish assemblages with emphasis on the endangered Spanish toothcarp(Aphanius iberus)
2017	10.1007/s10530-016-1328-6	Morán-López R.; Uceda Tolosa O.	Relative leaping abilities of native versus invasive cyprinids as criteria for selective barrier design
2016	10.1371/journal.pntd.0004837	Deslyper G.; Colgan T.J.; Cooper A.J.R.; Holland C.V.; Carolan J.C.	A Proteomic Investigation of Hepatic Resistance to Ascaris in a Murine Model
2016	10.1002/ece3.1937	van Leeuwen C.H.A.; Museth J.; Sandlund O.T.; Qvenild T.; Vøllestad L.A.	Mismatch between fishway operation and timing of fish movements: A risk for cascading effects in partial migration systems
2016	10.1016/j.geomorph.2015.06.015	Bonetti R.M.; Reinfelds I.V.; Butler G.L.; Walsh C.T.; Broderick T.J.; Chisholm L.A.	A multi-scale GIS and hydrodynamic modelling approach to fish passage assessment: Clarence and Shoalhaven Rivers, NSW Australia
2015	10.1007/s00128-015-1588-3	Webb J.; Coomes O.T.; Mainville N.; Mergler D.	Mercury Contamination in an Indicator Fish Species from Andean Amazonian Rivers Affected by Petroleum Extraction
2016	10.1016/j.scitotenv.2015.07.037	Huertas D.; Grimalt J.O.; Jover L.; Sanpera C.; Ruiz X.	Organochlorine compounds in Purple Heron eggs (Ardea purpurea) nesting in sites located around a chlor-alkali plant (Ebro River)
2016	10.1002/rra.2926	Nyqvist D.; Calles O.; Bergman E.; Hagelin A.; Greenberg L.A.	Post-Spawning Survival and Downstream Passage of Landlocked Atlantic Salmon (Salmo salar) in a Regulated River: Is There Potential for Repeat Spawning?
2016	10.2331/suisan.16-00028	Terakado H.; Murayama T.; Kanaiwa M.	Estimation of the mixed ratio of native and released ayu Plecoglossus altivelis altivelis caught in the Takatsu River, Shimane Prefecture, Japan
2015	10.1675/063.038.0307	Feaga J.S.; Vilella F.J.; Kaminski R.M.; Davis J.B.	Waterbird Use of Catfish Ponds and Migratory Bird Habitat Initiative Wetlands in Mississippi
2015	10.1016/j.ecoleng.2015.04.004	Franklin P.A.; Hodges M.	Modified tide gate management for enhancing instream habitat for native fish upstream of the saline limit
2016	10.1093/conphys/cov066	Schlenker L.S.; Latour R.J.; Brill R.W.; Graves J.E.	Physiological stress and post-release mortality of white marlin (Kajikia albida) caught in the United States recreational fishery
2015	10.1111/fme.12128	Vowles A.S.; Don A.M.; Karageorgopoulos P.; Worthington T.A.; Kemp P.S.	Efficiency of a dual density studded fish pass designed to mitigate for impeded upstream passage of juvenile European eels (Anguilla anguilla) at a model Crump weir
2016	10.5141/ecoenv.2016.008	Choi J.-W.; Park C.-S.; An K.-G.	Development of fishway assessment model based on the fishway structure, hydrology and biological characteristics in lotic ecosystem
2016	10.1071/PC15043	Morgan D.L.; Beatty S.J.; Close P.G.; Allen M.G.; Unmack P.J.; Hammer M.P.; Adams M.	Resolving the taxonomy, range and ecology of biogeographically isolated and critically endangered populations of an Australian freshwater galaxiid, Galaxias truttaceus
2016	10.1007/s00436-016-4914-8	Verma S.K.; Calero-Bernal R.; Cerqueira-Cézar C.K.; Kwok O.C.H.; Dudley M.; Jiang T.; Su C.; Hill D.; Dubey J.P.	Toxoplasmosis in geese and detection of two new atypical Toxoplasma gondii strains from naturally infected Canada geese (Branta canadensis)
2016	10.1016/j.jhydrol.2015.12.055	Yi Y.; Sun J.; Zhang S.	A habitat suitability model for Chinese sturgeon determined using the generalized additive method
2015	10.1016/j.ijscr.2015.06.038	Grella R.; Almadori A.; D'Ari A.; Romanucci V.; D'Andrea F.	Management of complication after breast augmentation with methacrylate
2016	10.1139/cjz-2015-0195	Lawrence E.R.; Kuparinen A.; Hutchings J.A.	Influence of dams on population persistence in Atlantic salmon (Salmo salar)
2016	10.1016/j.geomorph.2015.07.027	Magilligan F.J.; Nislow K.H.; Kynard B.E.; Hackman A.M.	Immediate changes in stream channel geomorphology, aquatic habitat, and fish assemblages following dam removal in a small upland catchment
2016	10.1111/jfb.13018	Jiménez-Segura L.F.; Galvis-Vergara G.; Cala-Cala P.; García-Alzate C.A.; López-Casas S.; Ríos-Pulgarín M.I.; Arango G.A.; Mancera-Rodríguez N.J.; Gutiérrez-Bonilla F.; Álvarez-León R.	Freshwater fish faunas, habitats and conservation challenges in the Caribbean river basins of north-western South America
2016		Duarte R.; Dos Santos-Clapp M.D.; De Carvalho Brasil-Sato M.	En-dohelminthes of Salminus hilarii Valenciennes (Actinopterygii: Bryconidae) and their ecological descriptors in the upper São Francisco River, Brazil; [Endohelmintos de Salminus hilarii Valenciennes (Actinopterygii: Bryconidae) e seus índices parasitários no rio São Francisco, Brasil]
2016	10.1080/00028487.2015.1111257	Hodge B.W.; Wilzbach M.A.; Duffy W.G.; Quiñones R.M.; Hobbs J.A.	Life History Diversity in Klamath River Steelhead
2016	10.1093/conphys/cow059	Wheeler C.R.; Novak A.J.; Wippelhauser G.S.; Sulikowski J.A.	Using circulating reproductive hormones for sex determination of Atlantic sturgeon (Acipenser oxyrinchus oxyrinchus) in the Saco River estuary, Maine
2016	10.1002/rra.2870	Hagelin A.; Calles O.; Greenberg L.; Piccolo J.; Bergman E.	Spawning Migration of Wild and Supplementary Stocked Landlocked Atlantic Salmon (Salmo Salar)
2016	10.1590/1676-0611-BN-2014-0192	De oliveira A.K.; Garavello J.C.; Cesario V.V.; Cardoso R.T.	Fish fauna from Sapucaí-Mirim River, tributary of Grande River, upper Paraná River basin, Southeastern Brazil; [Fauna de Peixes do rio Sapucaí-Mirim, tributário do rio Grande, bacia do alto rio Paraná, sudeste do Brasil]
2015	10.1111/faf.12089	Pelicice F.M.; Pompeu P.S.; Agostinho A.A.	Large reservoirs as ecological barriers to downstream movements of Neotropical migratory fish
2016	10.1016/j.ecss.2015.12.010	Tétard S.; Feunteun E.; Bultel E.; Gadais R.; Bégout M.-L.; Trancart T.; Lasne E.	Poor oxic conditions in a large estuary reduce connectivity from marine to freshwater habitats of a diadromous fish
2016	10.1371/journal.pone.0154454	Bilgin R.; Ebeoǧlu N.; Inak S.; Kirpik M.A.; Horns J.J.; Şekercioǧlu C.H.	DNA barcoding of birds at a migratory hotspot in eastern Turkey highlights continental phylogeographic relationships
2016	10.1016/j.seares.2016.01.006	Yang H.-Y.; Chen B.; Piersma T.; Zhang Z.; Ding C.	Molluscs of an intertidal soft-sediment area in China: Does overfishing explain a high density but low diversity community that benefits staging shorebirds?
2016	10.5751/ES-08105-210103	Villamayor-Tomas S.; Avagyan M.; Firlus M.; Helbing G.; Kabakova M.	Hydropower vs. fisheries conservation: A test of institutional design principles for common-pool resource management in the lower Mekong basin social-ecological system
2015	10.1038/srep12986	Bi Y.; Zhang Z.; Liu W.; Yin Y.; Hong J.; Li X.; Wang H.; Wong G.; Chen J.; Li Y.; Ru W.; Gao R.; Liu D.; Liu Y.; Zhou B.; Gao G.F.; Shi W.; Lei F.	Highly Pathogenic Avian Influenza A(H5N1) Virus Struck Migratory Birds in China in 2015
2015	10.1007/s00429-014-0846-1	Ballester-Lurbe B.; González-Granero S.; Mocholí E.; Poch E.; García-Manzanares M.; Dierssen M.; Pérez-Roger I.; García-Verdugo J.M.; Guasch R.M.; Terrado J.	RhoE deficiency alters postnatal subventricular zone development and the number of calbindin-expressing neurons in the olfactory bulb of mouse
2015	10.1590/1982-0224-20140074	Barroca T.M.; Gutiérrez-Espinosa M.A.; Giraldo A.; Bedore A.G.; Godinho A.L.	Coded wire tagging of juvenile curimbatá, Prochilodus lineatus (Valenciennes, 1837) (Characiformes): Mortality, tag retention, and growth
2016	10.1080/03632415.2016.1175346	Maas-Hebner K.G.; Schreck C.; Hughes R.M.; Yeakley J.A.; Molina N.	Scientifically Defensible Fish Conservation and Recovery Plans: Addressing Diffuse Threats and Developing Rigorous Adaptive Management Plans; [Protection du poisson et plans de rétablissement scientifiquement défendables: Protection contre les menaces diffuses et développement rigoureux de plans de gestion adaptative]; [Planes científicamente defendibles de conservación y recuperación de peces: T…
2016	10.5268/IW-6.2.930	deNoyelles F.; Smith V.H.; Kastens J.H.; Bennett L.; Lomas J.M.; Knapp C.W.; Bergin S.P.; Dewey S.L.; Chapin B.R.K.; Graham D.W.	A 21-year record of vertically migrating subepilimnetic populations of Cryptomonas spp.
2016	10.1080/03632415.2016.1150839	Allen M.B.; Engle R.O.; Zendt J.S.; Shrier F.C.; Wilson J.T.; Connolly P.J.	Salmon and Steelhead in the White Salmon River after the Removal of Condit Dam–Planning Efforts and Recolonization Results; [Le saumon et la truite arc-en-ciel dans la rivière White Salmon après la destruction du barrage de Condit – résultats des travaux de planification et de la recolonisation]; [El salmón y la trucha arcoíris en el Río White Salmon tras la remoción de la presa Condit – esfuerzo…
2016	10.1159/000443126	Yan J.; Hosseinzadeh Z.; Zhang B.; Froeschl M.; Schulze-Osthoff K.; Stournaras C.; Lang F.	Decrease of store-operated Ca 2+ entry and increase of Na + /Ca 2+ exchange by pharmacological JAK2 inhibition
2016	10.1111/jai.13237	Kuhajda B.R.; Rider S.J.	Status of the imperiled Alabama Sturgeon (Scaphirhynchus suttkusi Williams and Clemmer, 1991)
2016	10.3724/SP.J.1118.2016.15281	Zhang S.; Yang H.; Xin M.; Wu J.; Dai Z.; Du H.; Liu Z.; Wei Q.	External morphology and molecular identification of wild juvenile Acipenser sinensis newly found in the Jiangsu Xupu section of the Yangtze River
2016	10.3955/046.090.0311	Erhardt J.M.; Scarnecchia D.L.	Growth Model Selection and its Application for Characterizing Life History of a Migratory Bull Trout (Salvelinus confluentus) Population
2015	10.1007/s11629-014-3371-z	Xu D.-D.; Zhang J.-F.; Xie F.-T.; Liu S.-Q.; Cao M.-T.; Liu E.-L.	Influential factors in employment location selection based on “push-pull” migration theory—a case study in Three Gorges Reservoir area in China
2015	10.1127/fal/2015/0830	Otjacques W.; Latli A.; Bernard B.; Ovidio M.; Depiereux E.; Kestemont P.	Recent decline of roach Rutilus rutilus stock in a large river ecosystem in relation with its population dynamics
2016	10.1371/journal.pone.0147589	Maquart M.; Boyer S.; Rakotoharinome V.M.; Ravaomanana J.; Tantely M.L.; Heraud J.-M.; Cardinale E.	High prevalence of West Nile virus in domestic birds and detection in 2 new mosquito species in Madagascar
2016	10.1016/j.ecoleng.2016.03.045	Boyd B.M.; Sommerfield C.K.	Marsh accretion and sediment accumulation in a managed tidal wetland complex of Delaware Bay
2016	10.1098/rsos.150665	Podgorniak T.; Blanchet S.; de Oliveira E.; Daverat F.; Pierron F.	To boldly climb: Behavioural and cognitive differences in migrating European glass eels
2016	10.1071/PC14928	Copeland L.K.F.; Boseto D.T.; Jenkins A.P.	Freshwater ichthyofauna of the Pacific-Asia Biodiversity Transect (PABITRA) Gateway in Viti Levu, Fiji
2016	10.11609/jott.2652.8.3.8541-8555	Khan T.N.; Sinha A.; Hazra P.	Population trends and community composition of migratory waterbirds in three emerging wetlands of global significance in southwestern Bengal, India
2016	10.3390/w8040133	Castro J.M.; Beavers A.	Providing aquatic organism passage in vertically unstable streams
2016	10.1080/00028487.2015.1131747	Neville H.; Dauwalter D.; Peacock M.	Monitoring Demographic and Genetic Responses of a Threatened Inland Trout to Habitat Reconnection
2016	10.1007/s12237-015-0002-z	Goertler P.A.L.; Simenstad C.A.; Bottom D.L.; Hinton S.; Stamatiou L.	Estuarine Habitat and Demographic Factors Affect Juvenile Chinook (Oncorhynchus tshawytscha) Growth Variability in a Large Freshwater Tidal Estuary
2016	10.1016/j.ecoleng.2015.12.009	Guan L.; Lei J.; Zuo A.; Zhang H.; Lei G.; Wen L.	Optimizing the timing of water level recession for conservation of wintering geese in Dongting Lake, China
2016	10.1016/j.fishres.2015.04.006	Agostinho A.A.; Gomes L.C.; Santos N.C.L.; Ortega J.C.G.; Pelicice F.M.	Fish assemblages in Neotropical reservoirs: Colonization patterns, impacts and management
2015	10.1111/fme.12142	Lagarde R.; Teichert N.; Boussarie G.; Grondin H.; Valade P.	Upstream migration of amphidromous gobies of La Réunion Island: Implication for management
2016	10.11113/jt.v78.7254	Nakamichi T.; Unami K.; Fujihara M.	Optimal shapes of weirs for trapping migratory fish
2016	10.1002/rra.2859	King S.; O'Hanley J.R.	Optimal Fish Passage Barrier Removal-Revisited
2015	10.1080/02755947.2015.1040562	McCormick J.L.; Jackson L.S.; Carr F.M.; Meyer D.H., III	Evaluation of Probabilistic Sampling Designs for Estimating Abundance of Multiple Species of Migratory Fish Using Video Recordings at Fishways
2015	10.1002/rra.2789	Lasne E.; Sabatié M.-R.; Jeannot N.; Cucherousset J.	The Effects of DAM Removal on River Colonization by Sea Lamprey Petromyzon Marinus
2015	10.1007/s00035-015-0155-1	Briceño V.F.; Hoyle G.L.; Nicotra A.B.	Seeds at risk: How will a changing alpine climate affect regeneration from seeds in alpine areas?
2016	10.1016/j.bbadis.2015.10.008	Sadam H.; Liivas U.; Kazantseva A.; Pruunsild P.; Kazantseva J.; Timmusk T.; Neuman T.; Palm K.	GLI2 cell-specific activity is controlled at the level of transcription and RNA processing: Consequences to cancer metastasis
2015	10.1007/s10641-015-0402-8	Ashikaga F.Y.; Orsi M.L.; Oliveira C.; Senhorini J.A.; Foresti F.	The endangered species Brycon orbignyanus: genetic analysis and definition of priority areas for conservation
2016	10.1007/s10201-015-0476-1	Yoon J.-D.; Jang M.-H.; Jo H.-B.; Jeong K.-S.; Kim G.-Y.; Joo G.-J.	Changes of fish assemblages after construction of an estuary barrage in the lower Nakdong River, South Korea
2016	10.3996/042015-JFWM-036	Collins D.P.; Grisham B.A.; Conring C.M.; Knetter J.M.; Conway W.C.; Carleton S.A.; Boggie M.A.	New summer areas and mixing of two greater sandhill crane populations in the Intermountain West
2016	10.1371/journal.ppat.1005470	Hoffmann A.; Pfeil J.; Alfonso J.; Kurz F.T.; Sahm F.; Heiland S.; Monyer H.; Bendszus M.; Mueller A.-K.; Helluy X.; Pham M.	Experimental Cerebral Malaria Spreads along the Rostral Migratory Stream
2015	10.11885/j.issn.1674-5086.2013.11.04.07	Cheng L.	Discuss on the natural gas dominant migrating channel of Zhenzhuchong Segment in Yuanba area
2016	10.1186/s13099-016-0113-5	Fawaz M.; Vijayakumar P.; Mishra A.; Gandhale P.N.; Dutta R.; Kamble N.M.; Sudhakar S.B.; Roychoudhary P.; Kumar H.; Kulkarni D.D.; Raut A.A.	Duck gut viral metagenome analysis captures snapshot of viral diversity
2016	10.15517/rbt.v64i4.21553	de Araújo D.D.A.; de Oliveira J.F.; da Costa R.S.; Novaes J.L.C.	Population structure and reproduction of a migratory fish leporinus piau (Characiformes: Anostomidae) in a semiarid tropical reservoir, Brazil; [Estructura poblacional y reproducción del pez migratorio leporinus piau (Characiformes: Anostomidae) en una represa tropical semiárida, Brasil]
2015	10.1371/journal.pone.0145966	Martinez-Skinner A.L.; Araínga M.A.; Puligujja P.; Palandri D.L.; Baldridge H.M.; Edagwa B.J.; McMillan J.M.; Mosley R.L.; Gendelman H.E.	Cellular responses and tissue depots for nanoformulated antiretroviral therapy
2015	10.1111/faf.12071	Martignac F.; Daroux A.; Bagliniere J.-L.; Ombredane D.; Guillard J.	The use of acoustic cameras in shallow waters: New hydroacoustic tools for monitoring migratory fish population. A review of DIDSON technology
2016	10.1139/cjfas-2015-0317	Evans M.L.; Johnson M.A.; Jacobson D.; Wang J.; Hogansen M.; O’Malley K.G.	Evaluating a multi-generational reintroduction program for threatened salmon using genetic parentage analysis
2015	10.1080/03632415.2015.1080518	Schaeffer J.	NAJFM Goes International: A Recreational Fishing Study in Australia; If You Remove a Dam Will Anadromous Fish Still Return? YES!; Fish Farms Alter Wild Fish Diets; All Fish Anesthetics Are Not Alike!; Aquaculture Continues to Evolve
2015	10.1093/icesjms/fsv052	Welsh S.A.; Aldinger J.L.; Braham M.A.; Zimmerman J.L.	Synergistic and singular effects of river discharge and lunar illumination on dam passage of upstream migrant yellow-phase American eels
2015	10.1093/icesjms/fsv083	Nieland J.L.; Sheehan T.F.; Saunders R.	Assessing demographic effects of dams on diadromous fish: A case study for Atlantic salmon in the Penobscot River, Maine
2015	10.1016/j.ympev.2015.06.015	Panzera Y.; Sarute N.; Iraola G.; Hernández M.; Pérez R.	Molecular phylogeography of canine distemper virus: Geographic origin and global spreading
2015	10.1080/02755947.2015.1074965	McMillan J.R.; Pess G.R.; Liermann M.; Morley S.A.; McHenry M.L.; Campbell L.A.; Quinn T.P.	Using Redd Attributes, Fry Density, and Otolith Microchemistry to Distinguish the Presence of Steelhead and Rainbow Trout in the Elwha River Dam Removal Project
2016	10.7589/2015-02-046	Chaves A.; Sotomayor-Bonilla J.; Monge O.; Ramírez A.; Galindo F.; Sarmiento-Silva R.E.; Gutiérrez-Espeleta G.A.; Suzán G.	West nile virus in resident birds from yucatan, Mexico
2016	10.1590/1806-9061-2015-0111	Pinto L.B.; Ometto T.; Araújo J.; Thomazelli L.M.; Seixas M.M.; Barbosa C.M.; Ramos D.G.S.; Melo A.L.T.; Pinho J.B.; Durigon E.L.; De Aguiar D.M.	Investigation of influenza a, West Nile and Newcastle disease viruses in birds from the Pantanal Wetlands of Mato Grosso, Brazil
2015	10.1371/journal.pone.0145927	Chen P.-C.; Shih C.-H.; Chu T.-J.; Wang D.; Lee Y.-C.; Tzeng T.-D.	Population structure and historical demography of the oriental river prawn (Macrobrachium nipponense) in Taiwan
2015	10.1007/s11262-015-1214-9	Hiono T.; Ohkawara A.; Ogasawara K.; Okamatsu M.; Tamura T.; Chu D.-H.; Suzuki M.; Kuribayashi S.; Shichinohe S.; Takada A.; Ogawa H.; Yoshida R.; Miyamoto H.; Nao N.; Furuyama W.; Maruyama J.; Eguchi N.; Ulziibat G.; Enkhbold B.; Shatar M.; Jargalsaikhan T.; Byambadorj S.; Damdinjav B.; Sakoda Y.; Kida H.	Genetic and antigenic characterization of H5 and H7 influenza viruses isolated from migratory water birds in Hokkaido, Japan and Mongolia from 2010 to 2014
2016	10.1007/s00429-015-1077-9	Iizuka A.; Matsuzaki Y.; Konno A.; Hirai H.	Plasticity of the developmentally arrested staggerer cerebellum in response to exogenous RORα
2016	10.1002/ece3.1872	Borges C.D.G.; Hawkins S.J.; Crowe T.P.; Doncaster C.P.	The influence of simulated exploitation on Patella vulgata populations: Protandric sex change is size-dependent
2016	10.1002/ecs2.1226	Kennedy C.G.; Mather M.E.; Smith J.M.; Finn J.T.; Deegan L.A.	Discontinuities concentrate mobile predators: Quantiflying organism-environment interactions at a seascape scale
2015	10.1080/02755947.2015.1064837	Buchanan R.A.; Skalski J.R.; Mackey G.; Snow C.; Murdoch A.R.	Estimating Cohort Survival through Tributaries for Salmonid Populations with Variable Ages at Migration
2015	10.1371/journal.pone.0129697	Hegg J.C.; Giarrizzo T.; Kennedy B.P.	Diverse early life-history strategies in migratory Amazonian catfish: Implications for conservation and management
2015	10.4238/2015.December.28.13	Frantine-Silva W.; Ferreira D.G.; Nascimento R.H.C.; Fracasso J.F.; Conte J.E.; Ramos F.P.; Carvalho S.; Galindo B.A.	Genetic analysis of five sedentary fish species in middle Laranjinha River (upper Paraná River basin): A case study
2016	10.1007/s10228-015-0499-y	Ishizaki D.; Mukai T.; Kikko T.; Yodo T.	Contrasting life history patterns of the goby Rhinogobius similis in central Japan indicated by otolith Sr:Ca ratios
2016	10.1016/j.scitotenv.2016.03.108	Tang X.; Li H.; Xu X.; Yang G.; Liu G.; Li X.; Chen D.	Changing land use and its impact on the habitat suitability for wintering Anseriformes in China's Poyang Lake region
2015	10.1080/15627020.2015.1079141	Murray T.S.; Magoro M.L.; Whitfield A.K.; Cowley P.D.	Movement behaviour of alien largemouth bass micropterus salmoides in the estuarine headwater region of the kowie river, South Africa
2015	10.1007/s00027-014-0371-6	Segurado P.; Branco P.; Avelar A.P.; Ferreira M.T.	Historical changes in the functional connectivity of rivers based on spatial network analysis and the past occurrences of diadromous species in Portugal
2016	10.11975/j.issn.1002-6819.2016.08.001	Fu Y.; Zang W.; Dong F.; Fu M.; Zhang J.	Yield calculation of agricultural non-point source pollutants in Huntai River Basin based on SWAT model
2016	10.1038/srep23380	Berhane Y.; Kobasa D.; Embury-Hyatt C.; Pickering B.; Babiuk S.; Joseph T.; Bowes V.; Suderman M.; Leung A.; Cottam-Birt C.; Hisanaga T.; Pasick J.	Pathobiological Characterization of a Novel Reassortant Highly Pathogenic H5N1 Virus Isolated in British Columbia, Canada, 2015
2016	10.1080/19425120.2016.1185063	Izzo L.K.; Maynard G.A.; Zydlewski J.	Upstream movements of Atlantic salmon in the lower Penobscot River, Maine following two dam removals and fish passage modifications
2015	10.1007/s00705-015-2610-0	Okuya K.; Kawabata T.; Nagano K.; Tsukiyama-Kohara K.; Kusumoto I.; Takase K.; Ozawa M.	Isolation and characterization of influenza A viruses from environmental water at an overwintering site of migratory birds in Japan
2015	10.1590/1982-0224-20140084	Nunes D.M.F.; Magalhães A.L.B.; Weber A.A.; Gomes R.Z.; Normando F.T.; Santiago K.B.; Rizzo E.; Bazzoli N.	Influence of a large dam and importance of an undammed tributary on the reproductive ecology of the threatened fish matrinxã Brycon orthotaenia Günther, 1864 (Characiformes: Bryconidae) in southeastern Brazil
2015	10.1007/s12237-014-9938-7	Gordon J.; Arbeider M.; Scott D.; Wilson S.M.; Moore J.W.	When the Tides Don’t Turn: Floodgates and Hypoxic Zones in the Lower Fraser River, British Columbia, Canada
2015	10.1002/jwmg.924	Rutledge M.E.; Moorman C.E.; Washburn B.E.; DePerno C.S.	Evaluation of resident Canada goose movements to reduce the risk of goose-aircraft collisions at suburban airports
2016	10.1080/00028487.2015.1131746	Sorel M.H.; Hansen A.G.; Connelly K.A.; Wilson A.C.; Lowery E.D.; Beauchamp D.A.	Predation by Northern Pikeminnow and Tiger Muskellunge on Juvenile Salmonids in a High-Head Reservoir: Implications for Anadromous Fish Reintroductions
2016	10.1002/rra.2909	Lindberg D.-E.; Leonardsson K.; Lundqvist H.	Path Selection of Atlantic Salmon (Salmo salar) Migrating Through a Fishway
2016	10.1080/24705357.2016.1252251	Gardner C.J.; Rees-Jones J.; Morris G.; Bryant P.G.; Lucas M.C.	The influence of sluice gate operation on the migratory behaviour of Atlantic salmon Salmo salar (L.) smolts
2015	10.1080/00028487.2015.1059368	Kirk M.A.; Caudill C.C.; Johnson E.L.; Keefer M.L.; Clabough T.S.	Characterization of Adult Pacific Lamprey Swimming Behavior in Relation to Environmental Conditions within Large-Dam Fishways
2016	10.1016/j.ecoinf.2016.04.006	Kruk A.; Ciepłucha M.; Zieba G.; Tybulczuk S.; Tszydel M.; Marszał L.; Błońska D.; Galicka W.; Przybylski M.	Recovery of fish fauna in the upper Warta River, Poland: Long-term (1963-2012) monitoring study
2016	10.1002/rra.2984	Boussarie G.; Teichert N.; Lagarde R.; Ponton D.	BichiCAM, an Underwater Automated Video Tracking System for the Study of Migratory Dynamics of Benthic Diadromous Species in Streams
2016	10.4081/jlimnol.2015.1266	Becker B.; De Oliveira Sanches Galhardo B.; Macedo D.R.; Hughes R.M.; Callisto M.; Santos G.B.	Influence of limnological zones on the spatial distribution of fish assemblages in three Brazilian reservoirs
2014	10.1086/677219	Burnett N.J.; Hinch S.G.; Braun D.C.; Casselman N.J.; Middleton C.T.; Wilson S.M.; Cooke S.J.	Burst swimming in areas of high flow: Delayed consequences of anaerobiosis in wild adult sockeye salmon
2015	10.1080/00028487.2015.1017657	Holbrook C.M.; Bergstedt R.; Adams N.S.; Hatton T.W.; McLaughlin R.L.	Fine-Scale Pathways Used By Adult Sea Lampreys during Riverine Spawning Migrations
2015	10.1007/s10750-014-2030-2	Agostinho A.A.; Suzuki H.I.; Fugi R.; Alves D.C.; Tonella L.H.; Espindola L.A.	Ecological and life history traits of Hemiodus orthonops in the invasion process: looking for clues at home
2014	10.1111/irv.12289	Fan S.; Zhou L.; Wu D.; Gao X.; Pei E.; Wang T.; Gao Y.; Xia X.	A novel highly pathogenic H5N8 avian influenza virus isolated from a wild duck in China
2015	10.1002/rra.2738	Kiraly I.A.; Coghlan S.M.; Zydlewski J.; Hayes D.	An Assessment of Fish Assemblage Structure in a Large River
2014	10.1111/mec.12674	Hasselman D.J.; Argo E.E.; McBride M.C.; Bentzen P.; Schultz T.F.; Perez-Umphrey A.A.; Palkovacs E.P.	Human disturbance causes the formation of a hybrid swarm between two naturally sympatric fish species
2014	10.1186/1471-2121-15-15	Pelekanos R.A.; Ting M.J.; Sardesai V.S.; Ryan J.M.; Lim Y.-C.; Chan J.K.Y.; Fisk N.M.	Intracellular trafficking and endocytosis of CXCR4 in fetal mesenchymal stem/stromal cells
2015	10.1111/eff.12157	Liberoff A.L.; Quiroga A.P.; Riva-Rossi C.M.; Miller J.A.; Pascual M.A.	Influence of maternal habitat choice, environment and spatial distribution of juveniles on their propensity for anadromy in a partially anadromous population of rainbow trout (Oncorhynchus mykiss)
2015	10.1016/j.jcyt.2015.04.006	Spaltro G.; Straino S.; Gambini E.; Bassetti B.; Persico L.; Zoli S.; Zanobini M.; Capogrossi M.C.; Spirito R.; Quarti C.; Pompilio G.	Characterization of the Pall Celeris system as a point-of-care device for therapeutic angiogenesis
2015	10.1007/s12080-014-0247-3	Plitzko S.J.; Drossel B.	The effect of dispersal between patches on the stability of large trophic food webs
2015	10.1080/02755947.2014.986344	McIlraith B.J.; Caudill C.C.; Kennedy B.P.; Peery C.A.; Keefer M.L.	Seasonal Migration Behaviors and Distribution of Adult Pacific Lampreys in Unimpounded Reaches of the Snake River Basin
2014	10.1007/s10592-014-0602-3	Perrier C.; Le Gentil J.; Ravigne V.; Gaudin P.; Salvado J.-C.	Origins and genetic diversity among Atlantic salmon recolonizing upstream areas of a large South European river following restoration of connectivity and stocking
2015	10.1080/00028487.2014.995832	Simcox B.L.; DeVries D.R.; Wright R.A.	Migratory Characteristics and Passage of Paddlefishat Two Southeastern U.S. Lock-and-Dam Systems
2015	10.1656/058.014.0120	Eads C.B.; Price J.E.; Levine J.F.	Fish hosts of four freshwater mussel species in the broad river, South Carolina
2014	NA	Beatty S.J.; Seewraj K.; Allen M.G.; Keleher J.J.	Enhancing fish passage over large on-stream dams in south-western Australia: A case study
2015	10.1007/s11258-014-0443-7	Bravo S.P.; Cueto V.R.; Amico G.C.	Do animal–plant interactions influence the spatial distribution of Aristotelia chilensis shrubs in temperate forests of southern South America?
2015	10.1083/jcb.201407059	Juanes-Garcia A.; Chapman J.R.; Aguilar-Cuenca R.; Delgado-Arevalo C.; Hodges J.; Whitmore L.A.; Shabanowitz J.; Hunt D.F.; Horwitz A.R.; Vicente-Manzanares M.	A regulatory motif in nonmuscle myosin II-B regulates its role in migratory front-back polarity
2015	10.1080/03632415.2015.1017634	Shi X.; Kynard B.; Liu D.; Qiao Y.; Chen Q.	Development of Fish Passage in China; [Desarrollo de pasadizos para peces en China]
2014	10.1007/s10641-013-0173-z	Quinn T.P.; Shaffer J.A.; Brown J.; Harris N.; Byrnes C.; Crain P.	Juvenile Chinook salmon, Oncorhynchus tshawytscha, use of the Elwha river estuary prior to dam removal
2014	10.1007/s10750-013-1735-y	Jůza T.; Vašek M.; Kratochvíl M.; Blabolil P.; Čech M.; Draštík V.; Frouzová J.; Muška M.; Peterka J.; Prchalová M.; Říha M.; Tušer M.; Kubečka J.	Chaos and stability of age-0 fish assemblages in a temperate deep reservoir: Unpredictable success and stable habitat use
2014	10.1007/s00442-013-2834-1	Smith A.D.; McWilliams S.R.	Fruit removal rate depends on neighborhood fruit density, frugivore abundance, and spatial context
2015	10.1371/journal.pone.0123051	Silva A.T.; Hatry C.; Thiem J.D.; Gutowsky L.F.G.; Hatin D.; Zhu D.Z.; Dawson J.W.; Katopodis C.; Cooke S.J.	Behaviour and locomotor activity of a migratory catostomid during fishway passage
2014	10.1016/j.gexplo.2014.04.007	Nemtinov V.A.; Nemtinova Y.; Borisenko A.B.; Nemtinov K.V.	Construction of concentration fields of elements in 3D in groundwater of an industrial hub using GIS technologies
2014	10.1007/s10336-014-1083-3	Grond K.; Ryu H.; Baker A.J.; Santo Domingo J.W.; Buehler D.M.	Gastro-intestinal microbiota of two migratory shorebird species during spring migration staging in Delaware Bay, USA; [Die magen-darmflora zweier arten ziehender küstenvö-gel während des frühlingszuges im rastgebiet Delaware Bay, USA]
2014	10.1186/2050-3385-2-13	Martins E.G.; Gutowsky L.F.G.; Harrison P.M.; Flemming J.E.M.; Jonsen I.D.; Zhu D.Z.; Leake A.; Patterson D.A.; Power M.; Cooke S.J.	Behavioral attributes of turbine entrainment risk for adult resident fish revealed by acoustic telemetry and state-space modeling
2014	10.1016/j.vetmic.2014.08.002	Jeong J.; Kang H.-M.; Lee E.-K.; Song B.-M.; Kwon Y.-K.; Kim H.-R.; Choi K.-S.; Kim J.-Y.; Lee H.-J.; Moon O.-K.; Jeong W.; Choi J.; Baek J.-H.; Joo Y.-S.; Park Y.H.; Lee H.-S.; Lee Y.-J.	Highly pathogenic avian influenza virus (H5N8) in domestic poultry and its relationship with migratory birds in South Korea during 2014
2014	10.1139/cjfas-2013-0581	Holbrook C.M.; Johnson N.S.; Steibel J.P.; Twohey M.B.; Binder T.R.; Krueger C.C.; Jones M.L.	Estimating reach-specific fish movement probabilities in rivers with a Bayesian state-space model: Application to sea lamprey passage and capture at dams
2015	10.1111/fme.12106	Leonard N.J.; Fritsch M.A.; Ruff J.D.; Fazio J.F.; Harrison J.; Grover T.	The challenge of managing the Columbia River Basin for energy and fish
2014	10.1016/j.ttbdis.2013.09.009	Mukherjee N.; Beati L.; Sellers M.; Burton L.; Adamson S.; Robbins R.G.; Moore F.; Karim S.	Importation of exotic ticks and tick-borne spotted fever group rickettsiae into the United States by migrating songbirds
2015	10.5846/stxb201310272588	Liu S.H.; Wang J.H.; Liu C.C.; Qin Y.T.; Liu Z.G.; Deng B.P.	Inter-annual variation in pelagic fish egg, larval, and juvenile assemblages during summer in the yangtze river estuary, China
2014	10.1016/j.jhydrol.2014.06.025	Oliver A.A.; Dahlgren R.A.; Deas M.L.	The upside-down river: Reservoirs, algal blooms, and tributaries affect temporal and spatial patterns in nitrogen and phosphorus in the Klamath River, USA
2015	10.1002/rra.2755	da Silva P.S.; Makrakis M.C.; Miranda L.E.; Makrakis S.; Assumpção L.; Paula S.; Dias J.H.P.; Marques H.	Importance of Reservoir Tributaries to Spawning of Migratory Fish in the Upper Paraná River
2014	10.2478/s11687-014-0228-5	Hurníková Z.; Hrčková G.; Ågren E.; Komorová P.; Forsman J.; Chovancová B.; Molnár L.; Letková V.	First finding of Trichinella pseudospiralis in two tawny owls (Strix aluco) from Sweden
2015	10.1016/j.biocon.2015.09.009	Tonra C.M.; Sager-Fradkin K.; Morley S.A.; Duda J.J.; Marra P.P.	The rapid return of marine-derived nutrients to a freshwater food web following dam removal
2014	10.1111/fwb.12272	Guyette M.Q.; Loftin C.S.; Zydlewski J.; Cunjak R.	Carcass analogues provide marine subsidies for macroinvertebrates and juvenile Atlantic salmon in temperate oligotrophic streams
2015	10.1139/cjfas-2015-0007	Sard N.M.; O’Malley K.G.; Jacobson D.P.; Hogansen M.J.; Johnson M.A.; Banks M.A.	Factors influencing spawner success in a spring Chinook salmon (Oncorhynchus tshawytscha) reintroduction program
2015	10.1080/00028487.2015.1007164	Hogg R.S.; Coghlan S.M., Jr.; Zydlewski J.; Gardner C.	Fish Community Response to a Small-Stream Dam Removal in a Maine Coastal River Tributary
2015	10.1002/rra.2723	Jenkins K.J.; Chelgren N.D.; Sager-Fradkin K.A.; Happe P.J.; Adams M.J.	Occupancy patterns of mammals and lentic amphibians in the elwha river riparian zone before dam removal
2014	10.1002/rra.2712	Taylor E.B.; Yau M.M.; Mattock A.B.	Population structure in three species of co-distributed salmonid fishes in the peace river and tributaries near a major proposed hydroelectric development in northeastern British Columbia, Canada
2014		Ruiz-Guerra C.	Neotropical migratory birds recovered at some localities of atlántico and Magdalena provinces, Caribbean Coast of Colombia; [Aves migratorias neotropicales recapturadas en algunas localidades de los departamentos de Atlántico y Magdalena, Caribe Colombiano]
2014	10.1371/journal.pone.0110141	De Araujo J.; De Azevedo S.M., Jr.; Gaidet N.; Hurtado R.F.; Walker D.; Thomazelli L.M.; Ometto T.; Seixas M.M.M.; Rodrigues R.; Galindo D.B.; Da Silva A.C.S.; Rodrigues A.M.M.; Bomfim L.L.; Mota M.A.; Larrazábal M.E.; Branco J.O.; Serafini P.; Neto I.S.; Franks J.; Webby R.J.; Webster R.G.; Durigon E.L.	Avian influenza virus (H11N9) in migratory shorebirds wintering in the Amazon region, Brazil
2014	10.1016/j.jenvman.2014.01.024	Null S.E.; Medellín-Azuara J.; Escriva-Bou A.; Lent M.; Lund J.R.	Optimizing the dammed: Water supply losses and fish habitat gains from dam removal in California
2015	10.1553/AEUNDL25S167	Grȩzak A.	Ramesside and third intermediate period bone remains from TEll El-Retaba
2015	10.5846/stxb201403110415	Wu Q.L.; Hu G.; Lu M.H.; Wang B.; Zhu X.X.; Su F.; Zhang Z.G.; Zhai B.P.	Mesoscale source areas and landing mechanisms of the early immigrant white-backed planthopper Sogatella furcifera (Horváth) in Hunan Province, China
2015		Tan X.-C.; Huang H.; Tao J.-P.; Li S.-J.	Fish population structure in the fishway of Changzhou hydro-junction
2014	10.1098/rsif.2014.0043	De Luca G.; Mariani P.; MacKenzie B.R.; Marsili M.	Fishing out collective memory of migratory schools
2014	10.1007/s10592-014-0617-9	McBride M.C.; Willis T.V.; Bradford R.G.; Bentzen P.	Genetic diversity and structure of two hybridizing anadromous fishes (Alosa pseudoharengus, Alosa aestivalis) across the northern portion of their ranges
2014	10.1016/j.ecoleng.2013.12.009	Hoenke K.M.; Kumar M.; Batt L.	A GIS based approach for prioritizing dams for potential removal
2015	10.1007/s00436-014-4193-1	Weitzel T.; Jawień P.; Rydzanicz K.; Lonc E.; Becker N.	Culex pipiens s.l. and Culex torrentium (Culicidae) in Wrocław area (Poland): occurrence and breeding site preferences of mosquito vectors
2014	10.1186/1471-2148-14-122	Hansen M.M.; Limborg M.T.; Ferchaud A.-L.; Pujolar J.-M.	The effects of medieval dams on genetic divergence and demographic history in brown trout populations
2015	10.1080/00028487.2015.1074617	Smith M.C.; Rulifson R.A.	Overlapping habitat use of multiple anadromous fish species in a restricted coastal watershed
2015	10.1139/cjfas-2015-0063	Goodman D.H.; Reid S.B.; Som N.A.; Poytress W.R.	The punctuated seaward migration of Pacific lamprey (Entosphenus tridentatus): Environmental cues and implications for streamflow management
2014	10.1016/j.ecoinf.2014.01.008	Zhou J.; Zhao Y.; Song L.; Bi S.; Zhang H.	Assessing the effect of the Three Gorges reservoir impoundment on spawning habitat suitability of Chinese sturgeon (Acipenser sinensis) in Yangtze River, China
2014	10.1007/s10641-014-0361-5	Oliveira A.G.; Suzuki H.I.; Gomes L.C.; Agostinho A.A.	Interspecific variation in migratory fish recruitment in the Upper Paraná River: Effects of the duration and timing of floods
2015	10.1016/j.ecolmodel.2014.12.010	Febrina R.; Sekine M.; Noguchi H.; Yamamoto K.; Kanno A.; Higuchi T.; Imai T.	Modeling the preference of ayu (Plecoglossus altivelis) for underwater sounds to determine the migration path in a river
2014	10.1111/fme.12044	Fjeldstad H.-P.; Alfredsen K.; Boissy T.	Optimising Atlantic salmon smolt survival by use of hydropower simulation modelling in a regulated river
2014	10.1111/jai.12551	Mcdermid J.L.; Nienhuis S.; Al-Shamlih M.; Haxton T.J.; Wilson C.C.	Evaluating the genetic consequences of river fragmentation in lake sturgeon (Acipenser fulvescens Rafinesque, 1817) populations
2014	10.1111/ddi.12248	Januchowski-Hartley S.R.; Diebel M.; Doran P.J.; Mcintyre P.B.	Predicting road culvert passability for migratory fishes
2015	10.5751/ES-07585-200231	McClenachan L.; Lovell S.; Keaveney C.	Social benefits of restoring historical ecosystems and fisheries: Alewives in Maine
2014	10.1080/00207233.2014.950524	Popkov V.К.	Population structure and condition of Siberian sturgeon stock: Acipenser baeri Brandt in the River Basin of the Ob
2014	10.1111/jfb.12298	Baker C.F.	Effect of ramp length and slope on the efficacy of a baffled fish pass
2015		Tomar N.; Kumar A.	Performance analysis of fish passes at hydraulic structures constructed on river Sutlej
2015	10.3825/ece.18.147	Umino T.; Yamamoto M.; Sasada N.; Ohara K.	Life history scan using otolith Sr : Ca ratios of diadromous fish in the Gouno River, western Japan
2015	10.1371/journal.pone.0123107	Virbickas T.; Stakenas S.; Steponenas A.	Impact of beaver dams on abundance and distribution of anadromous salmonids in two lowland streams in Lithuania
2015	10.1016/j.virusres.2015.01.008	Mathieu C.; Moreno V.; Pedersen J.; Jeria J.; Agredo M.; Gutiérrez C.; García A.; Vásquez M.; Avalos P.; Retamal P.	Avian Influenza in wild birds from Chile, 2007-2009
2014	10.1080/02755947.2014.938140	Raabe J.K.; Hightower J.E.	Assessing Distribution of Migratory Fishes and Connectivity following Complete and Partial Dam Removals in a North Carolina River
2014	10.1080/10402381.2014.955221	Prado I.G.; Pompeu P.S.	Vertical and seasonal distribution of fish in Três Marias reservoir
2014	10.1038/srep07215	Li X.; Deng Z.D.; Sun Y.; Martinez J.J.; Fu T.; McMichael G.A.; Carlson T.J.	A 3D approximate maximum likelihood solver for localization of fish implanted with acoustic transmitters
2015	10.1128/JVI.03249-14	Fries A.C.; Nolting J.M.; Bowman A.S.; Lin X.; Halpin R.A.; Wester E.; Fedorova N.; Stockwell T.B.; Das S.R.; Dugan V.G.; Wentworth D.E.; Lisle Gibbs H.; Slemons R.D.	Spread and persistence of influenza A viruses in waterfowl hosts in the North American Mississippi migratory flyway
2014	10.1186/s13071-014-0597-0	Marlina S.; Radzi S.F.M.; Lani R.; Sieng K.C.; Rahim N.F.A.; Hassan H.; Li-Yen C.; AbuBakar S.; Zandi K.	Seroprevalence screening for the West Nile virus in Malaysia's Orang Asli population
2015	10.1007/s10592-014-0659-z	Winans G.A.; Gayeski N.; Timmins-Schiffman E.	All dam-affected trout populations are not alike: fine scale geographic variability in resident rainbow trout in Icicle Creek, WA, USA
2015	10.1016/j.scitotenv.2014.12.068	Navedo J.G.; Hahn S.; Parejo M.; Abad-Gómez J.M.; Gutiérrez J.S.; Villegas A.; Sánchez-Guzmán J.M.; Masero J.A.	Unravelling trophic subsidies of agroecosystems for biodiversity conservation: Food consumption and nutrient recycling by waterbirds in Mediterranean rice fields
2015	10.5846/stxb201406261319	Liu C.; Ding Z.F.; Ding P.	Seasonal changes in sensitivity of bird guilds to habitat fragmentation on land- bridge islands in the Thousand Island Lake, China
2014	10.1080/02755947.2014.963749	Gurshin C.W.D.; Balge M.P.; Taylor M.M.; Lenz B.E.	Importance of Ultrasonic Field Direction for Guiding Juvenile Blueback Herring Past Hydroelectric Turbines
2014		Kumari R.; Sharma R.S.; Raina V.K.; Chauhan L.S.	Role of integrated vector management for prevention and control of Japanese encephalitis/acute encephalitis syndrome (JE/ AES) - A review
2014	10.1128/AEM.03793-13	Ryu H.; Grond K.; Verheijen B.; Elk M.; Buehler D.M.; Santo Domingo J.W.	Intestinal microbiota and species diversity of Campylobacter and Helicobacter spp. in migrating shorebirds in Delaware Bay
2014	10.1093/trstmh/tru134	Psaroulaki A.; Chochlakis D.; Angelakis E.; Ioannou I.; Tselentis Y.	Coxiella burnetii in wildlife and ticks in an endemic area
2014	10.1016/j.ecolmodel.2013.10.020	Zabel R.W.; Burke B.J.; Moser M.L.; Caudill C.C.	Modeling temporal phenomena in variable environments with parametric models: AN application to migrating salmon
2015	10.1098/rspb.2015.1098	Piper A.T.; Manes C.; Siniscalchi F.; Marion A.; Wright R.M.; Kemp P.S.	Response of seaward-migrating european eel (Anguilla anguilla) to manipulated flow fields
2015	10.17151/bccm.2015.19.1.9	Tamayo-Quintero J.; Cruz-Bernate L.	Bird composition and structure on two pat ches of dry forest in the valey of cauca; [Composición y estructura aviar en dos parches de bosque seco en el vale del cauca]
2014	10.1021/es4048076	Torres Z.; Mora M.A.; Taylor R.J.; Alvarez-Bernal D.; Buelna H.R.; Hyodo A.	Accumulation and hazard assessment of mercury to waterbirds at Lake Chapala, Mexico
2015	10.1111/1365-2664.12446	Clavero M.; Hermoso V.	Historical data to plan the recovery of the European eel
2015	10.1161/ATVBAHA.114.304989	Gubernator M.; Slater S.C.; Spencer H.L.; Spiteri I.; Sottoriva A.; Riu F.; Rowlinson J.; Avolio E.; Katare R.; Mangialardi G.; Oikawa A.; Reni C.; Campagnolo P.; Spinetti G.; Touloumis A.; Tavaré S.; Prandi F.; Pesce M.; Hofner M.; Klemens V.; Emanueli C.; Angelini G.; Madeddu P.	Epigenetic Profile of Human Adventitial Progenitor Cells Correlates with Therapeutic Outcomes in a Mouse Model of Limb Ischemia
2014	10.1186/1746-6148-10-40	Bandelj P.; Trilar T.; Blagus R.; Ocepek M.; Rousseau J.; Weese J.S.; Vengust M.	Prevalence and molecular characterization of Clostridium difficile isolated from European Barn Swallows (Hirundo rustica) during migration
2014	10.1371/journal.pone.0083912	Poor E.E.; Jakes A.; Loucks C.; Suitor M.	Modeling fence location and density at a regional scale for use in wildlife management
2014	10.1002/ccr3.40	Motallebzadeh R.; Rutter K.; Jambulingam P.	The case of a migratory fish bone
2015	10.1080/19425120.2015.1007185	Stich D.S.; Zydlewski G.B.; Kocik J.F.; Zydlewski J.D.	Linking Behavior, Physiology, and Survival of Atlantic Salmon Smolts During Estuary Migration
2014	10.1128/JVI.03270-13	Tefsen B.; Lu G.; Zhu Y.; Haywood J.; Zhao L.; Deng T.; Qi J.; Gao G.F.	The N-terminal domain of PA from bat-derived influenza-like virus H17N10 has endonuclease activity
2015	10.1007/s11284-015-1255-5	Quinn T.P.; Bond M.H.; Berge H.B.	Use of egg size differences in anadromous (sockeye salmon) and non-anadromous (kokanee) forms of Oncorhynchus nerka to infer ancestral origins of a landlocked population
2015	10.1002/2015GL063345	Petticrew E.L.; Albers S.J.; Baldwin S.A.; Carmack E.C.; Déry S.J.; Gantner N.; Graves K.E.; Laval B.; Morrison J.; Owens P.N.; Selbie D.T.; Vagle S.	The impact of a catastrophic mine tailings impoundment spill into one of North America's largest fjord lakes: Quesnel Lake, British Columbia, Canada
2014	10.1128/mBio.02107-14	Oshansky C.M.; Wong S.-S.; Jeevan T.; Smallwood H.S.; Webby R.J.; Shafir S.C.; Thomas P.G.	Seasonal influenza vaccination is the strongest correlate of cross-reactive antibody responses in migratory bird handlers
2015	10.3389/fmats.2015.00037	Ayuso J.M.; Monge R.; Llamazares G.A.; Moreno M.; Agirregabiria M.; Berganzo J.; Doblaré M.; Ochoa I.; Fernández L.J.	SU-8 based microdevices to study self-induced chemotaxis in 3D microenvironments
2014	10.1139/cjfas-2014-0029	Lemoine M.T.; Bodensteiner L.R.	Barriers to upstream passage by two migratory sculpins, prickly sculpin (Cottus asper) and coastrange sculpin (Cottus aleuticus), in northern Puget Sound Lowland streams
2014	10.1080/03632415.2013.874526	Galbreath P.F.; Bisbee Jr. M.A.; Dompier D.W.; Kamphaus C.M.; Newsome T.H.	Extirpation and Tribal Reintroduction of Coho Salmon to the Interior Columbia River Basin
2015	10.1111/fwb.12495	Wheeler K.; Miller S.W.; Crowl T.A.	Migratory fish excretion as a nutrient subsidy to recipient stream ecosystems
2015	10.1139/cjfas-2014-0570	Stich D.S.; Kinnison M.T.; Kocik J.F.; Zydlewski J.D.	Initiation of migration and movement rates of Atlantic salmon smolts in fresh water
2014	10.1111/jfb.12501	Vasconcelos L.P.; Alves D.C.; Gomes L.C.	Fish reproductive guilds downstream of dams
2014	10.1007/s11273-014-9355-5	Upadhyay R.K.; Rai V.; Tiwari S.K.	Modeling wetland systems of Keoladeo National Park (KNP), India: the role of space
2015	10.1002/rra.2911	Haro A.; Chelminski M.; Dudley R.W.	Computational fluid dynamics-habitat suitability index (CFD-HSI) modelling as an exploratory tool for assessing passability of riverine migratory challenge zones for fish
2015	10.1080/00028487.2015.1042557	Fisk J.M., II; Kwak T.J.; Heise R.J.	Effects of Regulated River Flows on Habitat Suitability for the Robust Redhorse
2014	10.1111/irv.12250	Fries A.C.; Nolting J.M.; Bowman A.S.; Killian M.L.; Wentworth D.E.; Slemons R.D.	Genomic analyses detect Eurasian-lineage H10 and additional H14 influenza A viruses recovered from waterfowl in the Central United States
2013	10.1111/fwb.12216	Wang Y.; Jia Y.; Guan L.; Lu C.; Lei G.; Wen L.; Liu G.	Optimising hydrological conditions to sustain wintering waterbird populations in poyang lake national natural reserve: Implications for dam operations
2014	10.1002/eco.1440	Burnett N.J.; Hinch S.G.; Donaldson M.R.; Furey N.B.; Patterson D.A.; Roscoe D.W.; Cooke S.J.	Alterations to dam-spill discharge influence sex-specific activity, behaviour and passage success of migrating adult sockeye salmon
2013	10.1111/faf.12003	Mclaughlin R.L.; Smyth E.R.B.; Castro-Santos T.; Jones M.L.; Koops M.A.; Pratt T.C.; Vélez-Espino L.-A.	Unintended consequences and trade-offs of fish passage
2014	10.1007/s00300-014-1490-1	Whitehouse G.A.; Aydin K.; Essington T.E.; Hunt Jr. G.L.	A trophic mass balance model of the eastern Chukchi Sea with comparisons to other high-latitude systems
2013	10.1111/fme.12030	De C. Britto S.G.; Carvalho E.D.	Reproductive migration of fish and movement in a series of reservoirs in the Upper Parana River basin, Brazil
2013	10.1007/s10641-012-0077-3	Kurth R.	Migratory patterns of lower Feather River natural and hatchery-origin Oncorhynchus mykiss
2014		De Miguel R.J.; Oliva-Paterna F.J.; Gálvez-Bravo L.; Fernández-Delgado C.	Fish composition in the Guadiamar River basin after one of the worst mining spills in Europe
2013	10.1016/j.ecoleng.2013.06.038	Foulds W.L.; Lucas M.C.	Extreme inefficiency of two conventional, technical fishways used by European river lamprey (Lampetra fluviatilis)
2013	10.1139/cjm-2013-0507	Huang Y.; Wille M.; Dobbin A.; Robertson G.J.; Ryan P.; Ojkic D.; Whitney H.; Lang A.S.	A 4-year study of avian influenza virus prevalence and subtype diversity in ducks of Newfoundland, Canada
2013	10.1016/j.limno.2013.05.007	Lindberg D.-E.; Leonardsson K.; Andersson A.G.; Lundström T.S.; Lundqvist H.	Methods for locating the proper position of a planned fishway entrance near a hydropower tailrace
2014	10.1111/fme.12066	Neely B.C.; Pracheil B.M.; Lynott S.T.	Influence of river discharge on recreational harvest of paddlefish
2013	10.1111/mec.12082	Hecht B.C.; Campbell N.R.; Holecek D.E.; Narum S.R.	Genome-wide association reveals genetic basis for the propensity to migrate in wild populations of rainbow and steelhead trout
2013	10.1007/s10695-013-9800-z	Perini V.R.; Paschoalini A.L.; Cruz C.K.F.; Rocha R.C.G.A.; Senhorini J.A.; Ribeiro D.M.; Formagio P.S.; Bazzoli N.; Rizzo E.	Profiles of sex steroids, fecundity and spawning of a migratory characiform fish from the Paraguay-Paraná basin: A comparative study in a three-river system
2013	10.1007/s10592-013-0513-8	Weigel D.E.; Connolly P.J.; Powell M.S.	The impact of small irrigation diversion dams on the recent migration rates of steelhead and redband trout (Oncorhynchus mykiss)
2013	10.1007/s10201-012-0393-5	Satake K.; Ueno R.	Distribution of freshwater macroinvertebrates in streams with dams and associated reservoirs on a subtropical oceanic island off southern Japan
2013	10.1139/cjfas-2011-0516	Jordaan A.; Frisk M.G.; Incze L.S.; Wolff N.H.; Hamlin L.; Chen Y.	Multivariate dissemination of species relationships for use in marine spatial planning
2013	10.1371/journal.pone.0081105	Martin L.J.; Katzenelson A.; Koehler R.C.; Chang Q.	The olfactory bulb in newborn piglet is a reservoir of neural stem and progenitor cells
2013	10.1016/j.semnephrol.2013.08.007	Cravedi P.; Van der Touw W.; Heeger P.S.	Complement regulation of T-cell alloimmunity
2014	10.1080/00028487.2014.901248	Evans A.F.; Hostetter N.J.; Collis K.; Roby D.D.; Loge F.J.	Relationship between Juvenile Fish Condition and Survival to Adulthood in Steelhead
2014	10.4314/wsa.v40i1.4	Weerts S.P.; MacKay C.F.; Cyrus D.P.	The potential for a fish ladder to mitigate against the loss of marine-estuarine-freshwater connectivity in a subtropical coastal lake
2013	10.1007/s10641-012-9984-6	Perry R.W.; Brandes P.L.; Burau J.R.; Klimley A.P.; MacFarlane B.; Michel C.; Skalski J.R.	Sensitivity of survival to migration routes used by juvenile Chinook salmon to negotiate the Sacramento-San Joaquin River Delta
2013	10.1016/j.virusres.2013.05.009	Sonnberg S.; Webby R.J.; Webster R.G.	Natural history of highly pathogenic avian influenza H5N1
2013	10.1111/conl.12000	Brown J.J.; Limburg K.E.; Waldman J.R.; Stephenson K.; Glenn E.P.; Juanes F.; Jordaan A.	Fish and hydropower on the U.S. Atlantic coast: failed fisheries policies from half-way technologies
2014	10.1016/j.pedex.2014.03.005	Sunku S.K.; Mohindra S.	Oropharyngeal foreign body penetrating to carotid space in a child
2014	10.1080/00028487.2013.839958	Tiffan K.F.; Erhardt J.M.; John S.J.S.	Prey Availability, Consumption, and Quality Contribute to Variation in Growth of Subyearling Chinook Salmon Rearing in Riverine and Reservoir Habitats
2013	10.1080/00028487.2013.788560	Weigel D.E.; Connolly P.J.; Martens K.D.; Powell M.S.	Colonization of steelhead in a natal stream after barrier removal
2013	10.1111/boc.201200030	Klingauf M.; Beck M.; Berge U.; Turgay Y.; Heinzer S.; Horvath P.; Kroschewski R.	The tumour suppressor DiRas3 interacts with C-RAF and downregulates MEK activity to restrict cell migration
2013	10.1007/s10750-013-1443-7	VillaRomero J.F.; Kausch M.; Pallud C.	Selenate reduction and adsorption in littoral sediments from a hypersaline California lake, the Salton Sea
2014		Silva S.; Vieira-Lanero R.; Sánchez-Hernández J.; Servia M.J.; Cobo F.	Accidental introduction of anadromous sea lampreys (Petromyzon marinus Linnaeus, 1758) into a European reservoir
2013	10.1080/02755947.2013.831001	McDougall C.A.; Hrenchuk C.L.; Anderson W.G.; Peake S.J.	The Rapid Upstream Migration of Pre-Spawn Lake Sturgeon following Trap-and-Transport over a Hydroelectric Generating Station
2013	10.1016/j.anireprosci.2013.03.013	Freitas L.J.A.; Prado P.S.; Arantes F.P.; Santiago K.B.; Sato Y.; Bazzoli N.; Rizzo E.	Reproductive biology of the characid dourado Salminus franciscanus from the São Francisco River, Brasil
2013	10.1007/s10641-012-0059-5	Keefer M.L.; Caudill C.C.; Peery C.A.; Moser M.L.	Context-dependent diel behavior of upstream-migrating anadromous fishes
2014	10.1371/journal.ppat.1004187	Okujava R.; Guye P.; Lu Y.-Y.; Mistl C.; Polus F.; Vayssier-Taussat M.; Halin C.; Rolink A.G.; Dehio C.	A Translocated Effector Required for Bartonella Dissemination from Derma to Blood Safeguards Migratory Host Cells from Damage by Co-translocated Effectors
2013	10.1111/fwb.12148	Olivier T.J.; Handy K.Q.; Bauer R.T.	Effects of river control structures on the juvenile migration of Macrobrachium ohione
2014	10.1080/00028487.2014.882410	Raabe J.K.; Hightower J.E.	American Shad Migratory Behavior, Weight Loss, Survival, and Abundance in a North Carolina River following Dam Removals
2013	10.1080/00028487.2012.760484	Usvyatsov S.; Picka J.; Taylor A.; Watmough J.; Litvak M.K.	Timing and extent of drift of Shortnose Sturgeon larvae in the Saint John River, New Brunswick, Canada
2014		Rodríguez P.B.; Vilella F.J.; Oria B.S.	Waterfowl in Cuba: Current status and distribution
2013	10.1007/s11629-013-2741-2	Chen S.-C.; Chao Y.-C.; Chan H.-C.	Typhoon-dominated influence on wood debris distribution and transportation in a high gradient headwater catchment
2014	10.1007/bf03544242	Laranjeiras T.O.; Naka L.N.; Bechtoldt C.L.; da Costa T.V.V.; Andretti C.B.; Cerqueira M.C.; de Fátima Torres M.; Rodrigues G.L.; Santos M.P.D.; Vargas C.F.; Pacheco A.M.F.; Sardelli C.H.; Mazar-Barnett J.; Cohn-Haft M.	The avifauna of Viruá National Park, Roraima, reveals megadiversity in Northern Amazonia
2013	10.1016/j.ecss.2013.02.003	Martignac F.; Baglinière J.L.; Thieulle L.; Ombredane D.; Guillard J.	Influences of a dam on Atlantic salmon (Salmo salar) upstream migration in the Couesnon River (Mont Saint Michel Bay) using hydroacoustics
2013	10.1016/j.jenvman.2013.02.055	O'Hanley J.R.; Wright J.; Diebel M.; Fedora M.A.; Soucy C.L.	Restoring stream habitat connectivity: A proposed method for prioritizing the removal of resident fish passage barriers
2014	10.1002/aqc.2391	Junge C.; Museth J.; Hindar K.; Kraabøl M.; Vøllestad L.A.	Assessing the consequences of habitat fragmentation for two migratory salmonid fishes
2013	10.1080/02755947.2013.822441	Johnson G.E.; Khan F.; Skalski J.R.; Klatte B.A.	Sluiceway Operations to Pass Juvenile Salmonids at The Dalles Dam, Columbia River, USA
2014	10.1002/ece3.990	Yackulic C.B.; Yard M.D.; Korman J.; Van Haverbeke D.R.	A quantitative life history of endangered humpback chub that spawn in the Little Colorado River: Variation in movement, growth, and survival
2014	10.1007/s00267-013-0195-5	Dias M.P.; Lecoq M.; Moniz F.; Rabaça J.E.	Can human-made saltpans represent an alternative habitat for shorebirds? Implications for a predictable loss of estuarine sediment flats
2013	10.1089/vbz.2012.1131	Dickx V.; Kalmar I.D.; Tavernier P.; Vanrompay D.	Prevalence and genotype distribution of chlamydia psittaci in feral Canada geese (Branta canadensis) in Belgium
2013	10.1525/bio.2013.63.5.9	Rahel F.J.	Intentional fragmentation as a management strategy in aquatic systems
2013	10.1080/00028487.2012.760483	Burton K.D.; Lowe L.G.; Berge H.B.; Barnett H.K.; Faulds P.L.	Comparative dispersal patterns for recolonizing Cedar River Chinook salmon above Landsburg Dam, Washington, and the source population below the Dam
2014	10.1016/j.ecoleng.2014.04.012	Chen K.-Q.; Tao J.; Chang Z.-N.; Cao X.-H.; Ge H.-F.	Difficulties and prospects of fishways in China: An overview of the construction status and operation practice since 2000
2014	10.1002/eco.1396	Booth D.B.; Cui Y.; Diggory Z.; Pedersen D.; Kear J.; Bowen M.	Determining appropriate instream flows for anadromous fish passage on an intermittent mainstem river, coastal southern California, USA
2013	10.1002/ar.22748	Díaz D.; Gómez C.; Muñoz-Castañeda R.; Baltanás F.; Alonso J.R.; Weruaga E.	The olfactory system as a puzzle: Playing with its pieces
2014	10.1007/s10531-014-0715-5	Rolls R.J.; Stewart-Koster B.; Ellison T.; Faggotter S.; Roberts D.T.	Multiple factors determine the effect of anthropogenic barriers to connectivity on riverine fish
2014	10.1676/13-071.1	Wright G.D.; Harner M.J.; Chambers J.D.	Unusual wintering distribution and migratory behavior of the Whooping Crane (Grus americana) in 2011-2012
2013	10.1080/02755947.2013.824938	Snow C.G.; Murdoch A.R.; Kahler T.H.	Ecological and Demographic Costs of Releasing Nonmigratory Juvenile Hatchery Steelhead in the Methow River, Washington
2013	10.1007/s11356-012-1206-4	Bocquené G.; Abarnou A.	Organochlorinated pesticides, PCBs, dioxins, and PBDEs in grey mullets (Liza ramada) and allis shads (Alosa alosa) from the Vilaine estuary (France)
2013	10.1371/journal.pone.0073427	Moore M.; Berejikian B.A.; Tezak E.P.	A Floating Bridge Disrupts Seaward Migration and Increases Mortality of Steelhead Smolts in Hood Canal, Washington State
2013	10.1080/00028487.2013.799520	Holecek D.E.; Scarnecchia D.L.	Comparison of two life history strategies after impoundment of a historically anadromous stock of columbia river redband trout
2014	10.1007/s11160-013-9339-1	Pess G.R.; Quinn T.P.; Gephard S.R.; Saunders R.	Re-colonization of Atlantic and Pacific rivers by anadromous fishes: Linkages between life history and the benefits of barrier removal
2013	10.1002/rra.1611	Reinfelds I.V.; Walsh C.T.; Van der Meulen D.E.; Growns I.O.; Gray C.A.	Magnitude, frequency and duration of instream flows to stimulate and facilitate catadromous fish migrations: Australian bass (macquaria novemaculeata perciformes, percichthyidae)
2014	10.4314/thrb.v16i2.7	Mgode G.F.; Mhamphi G.G.; Katakweba A.S.; Thomas M.	Leptospira infections in freshwater fish in Morogoro Tanzania: A hidden public health threat
2013	10.1111/eff.12068	Wang Z.; Yan Z.; Xu L.; Lu X.; Winemiller K.O.; Lei G.	Effects of hydrologic regulation on icefish population dynamics, assemblage structure and fishery yield in Lake Nanyi, China
2013	10.2110/palo.2012.p12-114r	Turrero P.; Hórreo J.L.; López B.; Pola I.G.; Arbizu M.; García-Vázquez E.	Chronological changes in upper paleolithic fisheries revealed by museum archival material
2014	10.1007/s10709-014-9777-2	Carvajal-Vallejos F.M.; Duponchelle F.; Desmarais E.; Cerqueira F.; Querouil S.; Nuñez J.; García C.; Renno J.-F.	Genetic structure in the Amazonian catfish Brachyplatystoma rousseauxii: Influence of life history strategies
2014		He X.; Li J.; Yi W.; Mao X.	Study on the optimization of fishway inlet
2014	10.1086/671900	Hatry C.; Thiem J.D.; Binder T.R.; Hatin D.; Dumont P.; Stamplecoskie K.M.; Molina J.M.; Smokorowsk K.E.; Cooke S.J.	Comparative physiology and relative swimming performance of three redhorse (Moxostoma spp.) species: Associations with fishway passage success
2013	10.1016/j.tox.2012.11.019	Guo B.-Q.; Yan C.-H.; Cai S.-Z.; Yuan X.-B.; Shen X.-M.	Low level prenatal exposure to methylmercury disrupts neuronal migration in the developing rat cerebral cortex
2014		Kotzé P.	Spare a thought for our migrating fish
2013	10.1890/12-1025.1	Haché S.; Villard M.-A.; Bayne E.M.	Experimental evidence for an ideal free distribution in a breeding population of a territorial songbird
2013	10.1111/jai.12027	Santos A.B.I.; Albieri R.J.; Araujo F.G.	Influences of dams with different levels of river connectivity on the fish community structure along a tropical river in Southeastern Brazil
2014		Guti G.	Can anadromous sturgeon populations be restored in the Middle Danube river?
2014	10.1002/eco.1429	Taylor M.K.; Hasler C.T.; Hinch S.G.; Lewis B.; Schmidt D.C.; Cooke S.J.	Reach-scale movements of bull trout (Salvelinus confluentus) relative to hydropeaking operations in the Columbia River, Canada
2014	10.1007/s10641-013-0204-9	Weigel D.E.; Connolly P.J.; Powell M.S.	Fluvial rainbow trout contribute to the colonization of steelhead (Oncorhynchus mykiss) in a small stream
2014	10.1071/ZO14004	Close P.G.; Ryan T.J.; Morgan D.L.; Beatty S.J.; Lawrence C.S.	First record of 'climbing' and 'jumping' by juvenile Galaxias truttaceus Valenciennes, 1846 (Galaxiidae) from south-western Australia
2014	10.2108/zs130123	Gao X.; Lin P.; Li M.; Duan Z.; Liu H.	Effects of water temperature and discharge on natural reproduction time of the chinese sturgeon, acipenser sinensis, in the Yangtze River, China and impacts of the impoundment of the three gorges reservoir
2013	10.1016/j.vetmic.2013.05.013	Zhu G.; Wang R.; Xuan F.; Daszak P.; Anthony S.J.; Zhang S.; Zhang L.; He G.	Characterization of recombinant H9N2 influenza viruses isolated from wild ducks in China
2013	10.1080/02755947.2013.768567	Rosenberger S.J.; Connor W.P.; Peery C.A.; Milks D.J.; Schuck M.L.; Hesse J.A.; Smith S.G.	Acclimation Enhances Postrelease Performance of Hatchery Fall Chinook Salmon Subyearlings While Reducing the Potential for Interaction with Natural Fish
2014	10.1007/s11852-014-0304-5	Bangsgaard L.; Cording R.; Kjeldsen J.H.	Efforts to enhance anadromous brown trout on Funen, Denmark
2014	10.1080/00028487.2013.864705	Grote A.B.; Bailey M.M.; Zydlewski J.D.	Movements and Demography of Spawning American Shad in the Penobscot River, Maine, prior to Dam Removal
2014	10.1080/15222055.2013.837127	Clarke L.R.; Flesher M.W.; Carmichael R.W.	Hatchery Steelhead Smolt Release Size Effects on Adult Production and Straying
2013	10.3390/v5092129	Takekawa J.Y.; Prosser D.J.; Collins B.M.; Douglas D.C.; Perry W.M.; Yan B.; Ze L.; Hou Y.; Lei F.; Li T.; Li Y.; Newman S.H.	Movements of wild ruddy shelducks in the Central Asian flyway and their spatial relationship to outbreaks of highly pathogenic avian influenza H5N1
2014	10.1007/s12237-013-9728-7	Wong M.C.; Dowd M.	Role of Invasive Green Crabs in the Food Web of an Intertidal Sand Flat Determined from Field Observations and a Dynamic Simulation Model
2013	10.1186/1756-3305-6-195	Bouchard C.; Beauchamp G.; Leighton P.A.; Lindsay R.; Bélanger D.; Ogden N.H.	Does high biodiversity reduce the risk of Lyme disease invasion?
2014	10.3996/112012-jfwm-099	Robinson K.F.; Jennings C.A.	Productivity of functional guilds of fishes in managed wetlands in coastal South Carolina
2013	10.1186/1475-2875-12-244	Al-Hamidhi S.; Mahdy M.A.; Al-Hashami Z.; Al-Farsi H.; Al-Mekhlafi A.M.; Idris M.A.; Beja-Pereira A.; Babiker H.A.	Genetic diversity of Plasmodium falciparum and distribution of drug resistance haplotypes in Yemen
2014	10.3906/zoo-1311-40	Kasprzykowski Z.; Goławski A.; Mitrus C.; Stański T.	A comparison of the structure of 2 waterbird assemblages during postbreeding movements in the arid zone of Uzbekistan
2013	10.1071/ZO13054	Koster W.M.; Dawson D.R.; Morrongiello J.R.; Crook D.A.	Spawning season movements of Macquarie perch (Macquaria australasica) in the Yarra River, Victoria
2013	10.1080/02755947.2013.793629	Khan F.; Royer I.M.; Johnson G.E.; Tackley S.C.	Sluiceway Operations for Adult Steelhead Downstream Passage at The Dalles Dam, Columbia River, USA
2013	10.1890/12-1564.1	Kyle McKay S.; Schramski J.R.; Conyngham J.N.; Craig Fischenich J.	Assessing upstream fish passage connectivity with network analysis
2013	10.1017/S0959270913000099	Li D.; Chen S.; Lloyd H.; Zhu S.; Shan K.; Zhang Z.	The importance of artificial habitats to migratory waterbirds within a natural/artificial wetland mosaic, Yellow River Delta, China
2013	10.1002/rra.2616	Norrgård J.R.; Greenberg L.A.; Piccolo J.J.; Schmitz M.; Bergman E.	Multiplicative loss of landlocked atlantic salmon sALMO SALAR l. Smolts during downstream migration trough multiple dams
2013	10.3825/ece.16.13	Takagi M.; Shibakawa R.; Shimizu T.; Omori K.; Inoue M.	Genetic divergence and landlocking of a common freshwater goby Rhinogobius fluviatilis in the Yoshino River system
2014	10.4067/S0717-65382014000100002	Rodríguez-Uribe M.-C.; Vega-Villasante F.; Guzmán-Arroyo M.; Espinosa-Chaurand L.-D.	Effects of an anthropic barrier concerning upstream migration of the amphidromous shrimp macrobrachium tenellum (Smith 1871) (Decapoda: Palaemonidae) in the Mexican Pacific coast; [Efectos de una barrera antrópica sobre la migración río arriba del langostino anfídromo macrobrachium tenellum (Smith 1871) (Decapoda: Palaemonidae) en la costa del Pacífico Mexicano]
2014	10.1002/rra.2667	Buckmeier D.L.; Smith N.G.; Fleming B.P.; Bodine K.A.	Intra-annual variation in river-reservoir interface fish assemblages: Implications for fish conservation and management in regulated rivers
2013	10.1016/j.orggeochem.2013.07.008	Bechtel A.; Gratzer R.; Linzer H.-G.; Sachsenhofer R.F.	Influence of migration distance, maturity and facies on the stable isotopic composition of alkanes and on carbazole distributions in oils and source rocks of the alpine foreland basin of Austria
2013	10.1080/02755947.2013.768564	Aunins A.W.; Brown B.L.; Balazik M.; Garman G.C.	Migratory Movements of American Shad in the James River Fall Zone, Virginia
2013	10.1111/j.1744-7429.2012.00900.x	Page T.J.; Torati L.S.; Cook B.D.; Binderup A.; Pringle C.M.; Reuschel S.; Schubart C.D.; Hughes J.M.	Invertébrés Sans Frontières: Large Scales of Connectivity of Selected Freshwater Species among Caribbean Islands
2013	10.1016/j.vetmic.2012.10.034	Kim I.-H.; Kwon H.-J.; Choi J.-G.; Kang H.-M.; Lee Y.-J.; Kim J.-H.	Characterization of mutations associated with the adaptation of a low-pathogenic H5N1 avian influenza virus to chicken embryos
2013	10.1371/journal.pone.0085586	Caudill C.C.; Keefer M.L.; Clabough T.S.; Naughton G.P.; Burke B.J.; Peery C.A.	Indirect effects of impoundment on migrating fish: Temperature gradients in fish ladders slow dam passage by adult chinook salmon and steelhead
2013	10.1016/j.petrol.2013.05.002	Patil D.J.; Mani D.; Madhavi T.; Sudarshan V.; Srikarni C.; Kalpana M.S.; Sreenivas B.; Dayal A.M.	Near surface hydrocarbon prospecting in Mesozoic Kutch sedimentary basin, Gujarat, Western India-A reconnaissance study using geochemical and isotopic approach
2012	10.1080/00028487.2011.651550	Holecek D.E.; Scarnecchia D.L.; Miller S.E.	Smoltification in an impounded, adfluvial redband trout population upstream from an impassable dam: Does it persist?
2012	10.1080/00288330.2012.708664	Jellyman P.G.; Harding J.S.	The role of dams in altering freshwater fish communities in New Zealand
2012	10.1002/rra.1551	Williams J.G.; Armstrong G.; Katopodis C.; Larinier M.; Travade F.	Thinking like a fish: A key ingredient for development of effective fish passage facilities at river obstructions
2012	10.1525/bio.2012.62.8.5	Hall C.J.; Jordaan A.; Frisk M.G.	Centuries of anadromous forage fish loss: Consequences for ecosystem connectivity and productivity
2013	10.1111/j.1600-0633.2012.00589.x	Anderson J.H.; Pess G.R.; Kiffney P.M.; Bennett T.R.; Faulds P.L.; Atlas W.I.; Quinn T.P.	Dispersal and tributary immigration by juvenile coho salmon contribute to spatial expansion during colonisation
2012	10.1080/19425120.2012.675971	Lake T.R.T.; Ravana K.R.; Saunders R.	Evaluating changes in diadromous species distributions and habitat accessibility following the penobscot river restoration project
2012	10.1590/S1679-62252012000400006	Loures R.C.; Pompeu P.S.	Temporal variation in fish community in the tailrace at Três Marias hydroelectric dam, São Francisco river, brazil
2013	10.1016/j.ecoleng.2013.09.061	Orłowski G.	Factors affecting the use of waste-stabilization ponds by birds: A case study of conservation implications of a sewage farm in Europe
2013	10.1080/00028487.2013.811103	Hogg R.; Coghlan S.M., Jr.; Zydlewski J.	Anadromous sea lampreys recolonize a maine coastal river tributary after dam removal
2012	10.1016/j.ecoleng.2011.12.013	Kemp P.S.; Anderson J.J.; Vowles A.S.	Quantifying behaviour of migratory fish: Application of signal detection theory to fisheries engineering
2012		Panciani P.P.; Fontanella M.; Tamagno I.; Battaglia L.; Garbossa D.; Inghirami G.; Fagioli F.; Pagano M.; Ducati A.; Lanotte M.	Stem cells based therapy in high grade glioma: Why the intraventricular route should be preferred?
2013	10.1371/journal.pone.0054800	Luzón-Toro B.; Fernández R.M.; Torroglosa A.; de Agustín J.C.; Méndez-Vidal C.; Segura D.I.; Antiñolo G.; Borrego S.	Mutational Spectrum of Semaphorin 3A and Semaphorin 3D Genes in Spanish Hirschsprung patients
2012	10.1017/S0959270911000311	Navedo J.G.; Masero J.A.; Sánchez-Guzmán J.M.; Abad-Gómez J.M.; Gutiérrez J.S.; Sansón E.G.; Villegas A.; Costillo E.; Corbacho C.; Morán R.	International importance of Extremadura, Spain, for overwintering migratory dabbling ducks: A role for reservoirs
2012	10.1007/s12080-011-0122-4	Ashander J.; Krkošek M.; Lewis M.A.	Aquaculture-induced changes to dynamics of a migratory host and specialist parasite: A case study of pink salmon and sea lice
2012	10.3856/vol40-issue1-fulltext-17	Sanches A.; Galetti Jr. P.M.; Galzerani F.; Derazo J.; Cutilak-Bianchi B.; Hatanaka T.	Genetic population structure of two migratory freshwater fish species (Brycon orthotaenia and Prochilodus argenteus) from the São Francisco river in Brazil and its significance for conservation; [Estructura genética poblacional de dos especies de peces migratorios de agua dulce (Brycon orthotaenia y Prochilodus argenteus) en la cuenca del Río San Francisco (Brasil) y su importancia para la conser…
2012	10.3354/esr00386	Jepsen N.; Deacon M.; Koed A.	Decline of the north sea houting: Protective measures for an endangered anadromous fish
2012	10.1590/S1679-62252012000400011	Wagner R.L.; Makrakis S.; Castro-Santos T.; Makrakis M.C.; Dias J.H.P.; Belmont R.F.	Passage performance of long-distance upstream migrants at a large dam on the Paraná river and the compounding effects of entry and ascent
2012	10.1186/1471-2180-12-279	Akobi B.; Aboderin O.; Sasaki T.; Shittu A.	Characterization of Staphylococcus aureus isolates from faecal samples of the Straw-Coloured Fruit Bat (Eidolon helvum) in Obafemi Awolowo University (OAU), Nigeria
2012	10.1080/00028487.2012.688918	Keefer M.L.; Stansell R.J.; Tackley S.C.; Nagy W.T.; Gibbons K.M.; Peery C.A.; Caudill C.C.	Use of radiotelemetry and direct observations to evaluate sea lion predation on adult pacific salmonids at Bonneville Dam
2012	10.1016/j.ecolmodel.2012.03.015	Rettieva A.N.	Stable coalition structure in bioresource management problem
2012	10.23818/limn.31.04	Aparicio E.; Pintor C.; Durán C.; Carmona-Catot G.	Fish passage assessment at the most downstream barrier of the Ebro River (NE Iberian Peninsula)
2012	10.1590/S1679-62252012000400002	Fontes Júnior H.M.; Castro-Santos T.; Makrakis S.; Gomes L.C.; Latini J.D.	A barrier to upstream migration in the fish passage of Itaipu dam (Canal da Piracema), Paraná river basin
2012	10.1080/00028487.2012.686950	Warren D.R.; Mcclure M.M.	Quantifying salmon-derived nutrient loads from the mortality of hatchery-origin juvenile chinook salmon in the Snake River basin
2012	10.1080/00028487.2012.662203	Tiffan K.F.; Kock T.J.; Connor W.P.; Mullins F.; Steinhorst R.K.	Downstream movement of fall Chinook salmon juveniles in the lower Snake River reservoirs during winter and early spring
2012	10.3354/esr00404	Walter R.P.; Hogan J.D.; Blum M.J.; Gagne R.B.; Hain E.F.; Gilliam J.F.; Mcintyre P.B.	Climate change and conservation of endemic amphidromous fishes in Hawaiian streams
2013	10.1002/rra.1572	Gardner C.; Coghlan S.M.; Zydlewski J.; Saunders R.	Distribution and abundance of stream fishes in relation to barriers: Implications for monitoring stream recovery after barrier removal
2012	10.1002/wsb.114	Dickey S.D.; Gates J.E.; Dickey B.; Ferebee K.	Bird and bat mortality at short, monopole cell towers in rock creek park, Washington, D.C., USA
2012	10.1016/j.envsci.2012.01.001	Skalski J.R.; Steig T.W.; Hemstrom S.L.	Assessing compliance with fish survival standards: A case study at Rock Island Dam, Washington
2012	10.1111/j.1523-1739.2012.01895.x	Holsman K.K.; Scheuerell M.D.; Buhle E.; Emmett R.	Interacting Effects of Translocation, Artificial Propagation, and Environmental Conditions on the Marine Survival of Chinook Salmon from the Columbia River, Washington, U.S.A.
2012	10.1016/j.marpol.2011.11.002	Dell'Apa A.; Schiavinato L.; Rulifson R.A.	The Magnuson-Stevens act (1976) and its reauthorizations: Failure or success for the implementation of fishery sustainability and management in the US?
2013	10.15666/aeer/1104_645659.	Suzuki F.M.; Zambaldi L.P.; Pompeu P.S.	Mapping the critical habitats for migratory species of the upper Grande River Region, Minas Gerais State, Brazil
2012	10.2298/SPAT1228007P	Petrić J.; Maričić T.; Basarić J.	The population conundrums and some implications for urban development in Serbia
2012	10.1007/s10592-012-0349-7	Kitanishi S.; Yamamoto T.; Edo K.; Higashi S.	Influences of habitat fragmentation by damming on the genetic structure of masu salmon populations in Hokkaido, Japan
2012	10.1371/journal.pone.0035679	Gunnarsson G.; Latorre-Margalef N.; Hobson K.A.; van Wilgenburg S.L.; Elmberg J.; Olsen B.; Fouchier R.A.M.; Waldenström J.	Disease dynamics and bird migration-linking mallards Anas platyrhynchos and subtype diversity of the influenza a virus in time and space
2012		Schork G.; Hermes-Silva S.; Beux L.F.; Zaniboni-Filho E.; Nuñer A.P.O.	Fisheries artisanal diagnosis in the machadinho reservoir in the upper Uruguay River, Brazil; [Diagnóstico da pesca artesanal na usina hidrelétrica de machadinho, alto Rio Uruguai - Brasil]
2012	10.1590/S1679-62252012000400016	Reynalte-Tataje D.A.; Nuñer A.P.O.; Nunes M.C.; Garcia V.; Lopes C.A.; Zaniboni-Filho E.	Spawning of migratory fish species between two reservoirs of the upper Uruguay river, Brazil
2012	10.1007/s13280-012-0281-6	Nunn A.D.; Cowx I.G.	Restoring river connectivity: Prioritizing passage improvements for diadromous fishes and lampreys
2012	10.1016/j.ecoleng.2011.06.032	Baumann P.; Stevanella G.	Fish passage principles to be considered for medium and large dams: The case study of a fish passage concept for a hydroelectric power project on the Mekong mainstem in Laos
2013	10.15447/sfews.2013v11iss2art2	Merz J.; Workman M.; Threloff D.; Cavallo B.	Salmon life cycle considerations to guide stream management: Examples from california's central valley
2013	10.1080/19443994.2012.714649	Equihua L.; Rojas A.	Tenorio project: A case of sustainable development in Mexico
2012	10.1590/S1679-62252012000400014	Duarte B.A.F.; Ramos I.C.R.; e Santos H.A.	Reynolds shear-stress and velocity: Positive biological response of neotropical fishes to hydraulic parameters in a vertical slot fishway
2012	10.1080/00028487.2012.675918	Hitt N.P.; Eyler S.; Wofford J.E.B.	Dam removal increases American Rel abundance in distant headwater streams
2012	10.1590/S1679-62252012000400012	de Assumpção L.; Makrakis M.C.; Makrakis S.; Wagner R.L.; da Silva P.S.; de Lima A.F.; Kashiwaqui E.A.L.	The use of morphometric analysis to predict the swimming efficiency of two Neotropical long-distance migratory species in fish passage
2013	10.1590/S1519-69842013000400007	Araújo F.G.; Santos A.B.I.; Albieri R.J.	Assessing fish assemblages similarity above and below a dam in a Neotropical reservoir with partial blockage; [Avaliando a similaridade das assembléias de peixes acima e abaixo de uma barragem de um reservatório Neotropical com obliteração parcial]
2012	10.1080/19425120.2012.675975	Haro A.; Castro-Santos T.	Passage of American shad: Paradigms and realities
2012	10.1002/rra.1565	Bunt C.M.; Castro-Santos T.; Haro A.	Performance of fish passage structures at upstream barriers to migration
2012	10.1080/02755947.2012.686953	Hayes S.A.; Hanson C.V.; Pearse D.E.; Bond M.H.; Garza J.C.; Macfarlane R.B.	Should i stay or should i go? the influence of genetic origin on emigration behavior and physiology of resident and anadromous juvenile oncorhynchus mykiss
2012	10.1071/MU11076	Stojanovic D.; Webb M.; Roshier D.; Saunders D.; Heinsohn R.	Ground-based survey methods both overestimate and underestimate the abundance of suitable tree-cavities for the endangered Swift Parrot
2012	10.5039/agraria.v7i2a1436	Da Luz S.C.S.; Lima H.C.; Severi W.	Ichthyofauna composition in marginal environments and tributaries from the middle and lower São Francisco River; [Composição da ictiofauna em ambientes marginais e tributários do médio-submédio rio São Francisco]
2012	10.1016/j.ecoleng.2011.07.004	Katopodis C.; Williams J.G.	The development of fish passage research in a historical context
2012	10.3825/ece.15.187	Natsumeda T.; Seya M.	Effects of weirs on fish fauna of the lowest reaches of two tidal rivers draining into the Tone River estuary
2012	10.1002/rra.1513	Baumgartner L.J.; Marsden T.; Singhanouvong D.; Phonekhampheng O.; Stuart I.G.; Thorncraft G.	Using An Experimental In Situ Fishway To Provide Key Design Criteria For Lateral Fish Passage In Tropical Rivers: A Case Study From The Mekong River, Central Lao Pdr
2012	10.1007/s11269-012-0076-3	Sun Z.; Huang Q.; Opp C.; Hennig T.; Marold U.	Impacts and Implications of Major Changes Caused by the Three Gorges Dam in the Middle Reaches of the Yangtze River, China
2012	10.1111/j.1095-8649.2012.03365.x	Wang C.Y.; Wei Q.W.; Kynard B.; Du H.; Zhang H.	Migrations and movements of adult Chinese sturgeon Acipenser sinensis in the Yangtze River, China
2012	10.1890/12-0303.1	Merritt D.M.; Bateman H.L.	Linking stream flow and groundwater to avian habitat in a desert riparian system
2013	10.1080/00028487.2012.720627	Johnson L.; Anulacion B.; Arkoosh M.; Paul Olson O.; Sloan C.; Sol S.Y.; Spromberg J.; Teel D.J.; Yanagida G.; Ylitalo G.	Persistent organic pollutants in juvenile Chinook salmon in the Columbia River basin: Implications for stock recovery
2012	10.1089/vbz.2010.0246	Hill N.J.; Takekawa J.Y.; Cardona C.J.; Meixell B.W.; Ackerman J.T.; Runstadler J.A.; Boyce W.M.	Cross-seasonal patterns of avian influenza virus in breeding and wintering migratory birds: A flyway perspective
2012	10.1016/j.ecoleng.2012.06.021	Vowles A.S.; Kemp P.S.	Effects of light on the behaviour of brown trout (Salmo trutta) encountering accelerating flow: Application to downstream fish passage
2012	10.3825/ece.15.161	Takagi M.; Sekiya I.; Shibakawa R.; Shimizu T.; Kawanishi R.; Inoue M.	Genetic influence of the dam isolations in the Kamo and Nakayama River systems on the common fresh water goby populations Rhinogobius spp.
2012	10.1525/bio.2012.62.6.5	Liermann C.R.; Nilsson C.; Robertson J.; Ng R.Y.	Implications of dam obstruction for global freshwater fish diversity
2013		Dutta R.; Dutta A.	Bheta fishing - A traditional community fishing practice of Nocte tribe of Tirap district, Arunachal Pradesh
2013	10.1111/eff.12007	Gogola T.M.; Sanches P.V.; Gubiani E.A.; da Silva P.R.L.	Spatial and temporal variations in fish larvae assemblages of Ilha Grande National Park, Brazil
2012	10.1080/00028487.2012.694828	Plumb J.M.; Connor W.P.; Tiffan K.F.; Moffitt C.M.; Perry R.W.; Adams N.S.	Estimating and predicting collection probability of fish at dams using multistate modeling
2013	10.13157/arla.60.1.2012.45	Morganti M.; Ignacio Aguirre J.; Onrubia A.; Pulido F.	Complete post-juvenile moult in first-year blackcaps: Proximate causes and adaptive implications
2012	10.1590/S1679-62252012000400004	Arcifa M.S.; Esguícero A.L.H.	The fish fauna in the fish passage at the Ourinhos dam, Paranapanema river
2012		Jäger P.	The Austrian guideline for fish pass construction - Fundamentals and proposals; [Der österreichische leitfaden für den bau von fischaufstiegshilfen - Grundlagen und vorschläge]
2012	10.1111/j.1095-8649.2012.03346.x	Makrakis M.C.; Miranda L.E.; Makrakis S.; Fontes Júnior H.M.; Morlis W.G.; Dias J.H.P.; Garcia J.O.	Diversity in migratory patterns among Neotropical fishes in a highly regulated river basin
2012	10.1365/s35147-012-0240-y	Menzel H.-J.; Schwevers U.	General conditions for building Europe's biggest fish pass at the Northern Riverbank at the weir geesthacht; [Rahmenbedingungen für den Bau Europas größter Fischaufstiegsanlage am Nordufer des Wehres Geesthacht]
2012	10.1590/S1679-62252012000400003	Pelicice F.M.; Agostinho C.S.	Deficient downstream passage through fish ladders: The case of Peixe Angical dam, Tocantins river, Brazil
2012	10.1016/j.ecss.2012.08.007	Saintilan N.; Wen L.	Environmental predictors of estuarine fish landings along a temperate coastline
2012	10.1371/journal.pone.0044097	Gilbert M.; Jambal L.; Karesh W.B.; Fine A.; Shiilegdamba E.; Dulam P.; Sodnomdarjaa R.; Ganzorig K.; Batchuluun D.; Tseveenmyadag N.; Bolortuya P.; Cardona C.J.; Leung C.Y.H.; Peiris J.S.M.; Spackman E.; Swayne D.E.; Joly D.O.	Highly Pathogenic Avian Influenza Virus among Wild Birds in Mongolia
2012	10.1590/S1679-62252012000400015	Ramos J.V.B.; Sodré L.M.K.; Orsi M.L.; de Almeida F.S.	Genetic diversity of the species Leporinus elongatus (Teleostei: Characiformes) in the canoas complex - Paranapanema river
2012	10.1111/j.1365-2400.2012.00850.x	Cameron L.M.; Baumgartner L.J.; Bucher D.J.; Robinson W.	Critical Thermal Minima of age-0 Australian bass, Macquaria novemaculeata, fingerlings: Implications for stocking programmes
2012	10.1016/j.tvjl.2011.07.006	Murata S.; Hayashi Y.; Kato A.; Isezaki M.; Takasaki S.; Onuma M.; Osa Y.; Asakawa M.; Konnai S.; Ohashi K.	Surveillance of Marek's disease virus in migratory and sedentary birds in Hokkaido, Japan
2012	10.1111/j.1467-2979.2011.00418.x	Gustafson R.G.; Ford M.J.; Adams P.B.; Drake J.S.; Emmett R.L.; Fresh K.L.; Rowse M.; Spangler E.A.K.; Spangler R.E.; Teel D.J.; Wilson M.T.	Conservation status of eulachon in the California Current
2012	10.1590/S1415-47572012005000060	Ribolli J.; de Melo C.M.R.; Zaniboni-Filho E.	Genetic characterization of the neotropical catfish pimelodus maculatus (Pimelodidae, Siluriformes) in the Upper Uruguay River
2012	10.1111/fwb.12003	Barradas J.R.S.; Silva L.G.; Harvey B.C.; Fontoura N.F.	Estimating migratory fish distribution from altitude and basin area: A case study in a large Neotropical river
2012	10.1002/rra.1557	Pompeu P.S.; Agostinho A.A.; Pelicice F.M.	Existing and future challenges: The concept of successful fish passage in South America
2012	10.3354/dao02524	Zimmerman J.L.; Welsh S.A.	Prevalence of Anguillicoloides crassus and growth variation in migrant yellow-phase American eels of the upper Potomac River drainage
2012	10.1007/s13157-012-0294-8	Hood W.G.	Beaver in tidal Marshes: Dam effects on low-tide channel pools and fish use of estuarine habitat
2013		Qi S.; Liao F.	A study on the scheme of water level regulation of the Poyang Lake hydraulic project
2012	10.1080/02755947.2012.720645	Kock T.J.; Liedtke T.L.; Rondorf D.W.; Serl J.D.; Kohn M.; Bumbaco K.A.	Elevated streamflows increase dam passage by juvenile coho salmon during winter: Implications of climate change in the Pacific Northwest
2012	10.1007/s10695-012-9668-3	Domingos F.F.T.; Thomé R.G.; Arantes F.P.; Castro A.C.S.; Sato Y.; Bazzoli N.; Rizzo E.	Assessment of spermatogenesis and plasma sex steroids in a seasonal breeding teleost: A comparative study in an area of influence of a tributary, downstream from a hydroelectric power dam, Brazil
2012		Arad U.; Niv E.; Caspi D.; Elkayam O.	"Trap" the diagnosis: A man with recurrent episodes of febrile peritonitis, not just familial Mediterranean fever
2012	10.1080/02755947.2012.655843	Hurst C.N.; Holt R.A.; Bartholomew J.L.	Dam removal and implications for fish health: Ceratomyxa shasta in the Williamson River, Oregon, usa
2012	10.1016/j.ecoleng.2011.05.001	Greenberg L.; Calles O.; Andersson J.; Engqvist T.	Effect of trash diverters and overhead cover on downstream migrating brown trout smolts
2012	10.1590/S1679-62252012000400008	da Silva L.G.M.; Nogueira L.B.; Maia B.P.; de Resende L.B.	Fish passage post-construction issues: Analysis of distribution, attraction and passage efficiency metrics at the Baguari dam fish ladder to approach the problem
2012	10.1080/00028487.2012.683469	Franklin A.E.; Haro A.; Castro-Santos T.; Noreika J.	Evaluation of nature-like and technical fishways for the passage of alewives at two coastal streams in New England
2012		Zheng S.; Zhang Y.; Zhang Q.; Zhang J.	Numerical study on hydrodynamic characteristics of tide on both sides of T-type dam
2012	10.1111/j.1365-294X.2011.05419.x	Iwamoto E.M.; Myers J.M.; Gustafson R.G.	Resurrecting an extinct salmon evolutionarily significant unit: Archived scales, historical DNA and implications for restoration
2012	10.1080/00028487.2012.685121	Connor W.P.; Tiffan K.F.	Evidence for parr growth as a factor affecting parr-to-smolt survival
2013	10.3391/mbi.2013.4.4.02	Rosewarne P.J.; Piper A.T.; Wright R.M.; Dunn A.M.	Do low-head riverine structures hinder the spread of invasive crayfish? Case study of signal crayfish (Pacifastacus leniusculus) movements at a flow gauging weir
2012	10.1002/rra.1494	Muhlfeld C.C.; Jones L.; Kotter D.; Miller W.J.; Geise D.; Tohtz J.; Marotz B.	Assessing the impacts of river regulation on native bull trout (salvelinus confluentus) and westslope cutthroat trout (oncorhynchus clarkii lewisi) habitats in the upper flathead river, Montana, USA
2012		Hüppop K.; Dierschke J.; Hill R.; Hüppop O.	Annual and diurnal phenology of birdcall activity above the German Bight; [Jahres- und tageszeitliche phänologie der vogelrufaktivität über der Deutschen Bucht]
2013	10.1186/2193-1801-2-460	Honji R.M.; Nóbrega R.H.; Pandolfi M.; Shimizu A.; Borella M.I.; Moreira R.G.	Immunohistochemical study of pituitary cells in wild and captive Salminus hilarii (Characiformes: Characidae) females during the annual reproductive cycle
2012	10.1080/00288330.2011.639787	Doehring K.; Young R.G.; McIntosh A.R.	Facilitation of upstream passage for juveniles of a weakly swimming migratory galaxiid
2013	10.1590/s1519-69842013000300014	Schork G.; Hermes-Silva S.; Zaniboni-Filho E.	Analysis of fishing activity in the itá reservoir, upper Uruguay river,in the period 2004-2009; [Caracterização da pesca no reservatório de itá, região do alto rio Uruguai,no período 2004-2009]
2012	10.1016/j.scitotenv.2012.06.061	González-Ortegón E.; Subida M.D.; Arias A.M.; Baldó F.; Cuesta J.A.; Fernández-Delgado C.; Vilas C.; Drake P.	Nekton response to freshwater inputs in a temperate European Estuary with regulated riverine inflow
2012	10.1016/S1001-6058(11)60292-8	Mao X.; Fu J.-J.; Tuo Y.-C.; An R.-D.; Li J.	Influence of structure on hydraulic characteristics of T shape fishway
2012	10.1080/08997659.2012.716012	Stinson M.E.T.; Bartholomew J.L.	Predicted redistribution of Ceratomyxa shasta genotypes with salmonid passage in the Deschutes River, Oregon
2011	10.1128/JVI.05038-11	Nam J.-H.; Kim E.-H.; Song D.; Choi Y.K.; Kim J.-K.; Poo H.	Emergence of mammalian species-infectious and -pathogenic avian influenza H6N5 virus with no evidence of adaptation
2011	10.4238/2011.November.10.2	Boni T.A.; Padial A.A.; Prioli S.M.A.P.; Lucio L.C.; Maniglia T.C.; Bignotto T.S.; Panarari-Antunes R.S.; Prioli R.A.; Prioli A.J.	Molecular differentiation of species of the genus Zungaro (Siluriformes, Pimelodidae) from the Amazon and Paraná-Paraguay River basins in Brazil
2011	10.1111/j.1574-6968.2011.02333.x	Bandelj P.; Trilar T.; Racnik J.; Zadravec M.; Pirš T.; Avbersek J.; Micunovic J.; Ocepek M.; Vengust M.	Zero prevalence of Clostridium difficile in wild passerine birds in Europe
2012	10.1080/00028487.2012.664604	Enders E.C.; Gessel M.H.; Anderson J.J.; Williams J.G.	Effects of decelerating and accelerating flows on juvenile salmonid behavior
2012	10.2174/1874205X01206010094	Sperling J.L.H.; Middelveen M.J.; Klein D.; Sperling F.A.H.	Evolving perspectives on Lyme borreliosis in Canada
2011	10.1111/j.1365-2400.2010.00773.x	Moser M.L.; Keefer M.L.; Pennington H.T.; Ogden D.A.; Simonson J.E.	Development of Pacific lamprey fishways at a hydropower dam
2011	10.1016/j.ygcen.2011.04.007	Arantes F.P.; Santos H.B.; Rizzo E.; Sato Y.; Bazzoli N.	Influence of water temperature on induced reproduction by hypophysation, sex steroids concentrations and final oocyte maturation of the "curimatã-pacu" Prochilodus argenteus (Pisces: Prochilodontidae)
2011	10.1007/978-3-642-14779-1_9	Cazacu M.D.; Nicolaie S.	Ecological energy conversion of oceanic and afferent river water currents
2011	10.1139/f2011-089	Godbout L.; Wood C.C.; Withler R.E.; Latham S.; Nelson R.J.; Wetzel L.; Barnett-Johnson R.; Grove M.J.; Schmitt A.K.; McKeegan K.D.	Sockeye salmon (Oncorhynchus nerka) return after an absence of nearly 90 years: A case of reversion to anadromy
2012	10.1890/11-1082.1	McElroy B.; Delonay A.; Jacobson R.	Optimum swimming pathways of fish spawning migrations in rivers
2011	10.1007/s11192-011-0422-x	Nikolic N.; Baglinière J.-L.; Rigaud C.; Gardes C.; Masquilier M.L.; Taverny C.	Bibliometric analysis of diadromous fish research from 1970s to 2010: A case study of seven species
2011	10.1080/08997659.2011.545710	Zielinski C.M.; Lorz H.V.; Hallett S.L.; Xue L.; Bartholomew J.L.	Comparative susceptibility of Deschutes River, oregon, tubifex tubifex populations to myxobolus cerebralis
2011	10.1172/JCI43802	Potteaux S.; Gautier E.L.; Hutchison S.B.; Van Rooijen N.; Rader D.J.; Thomas M.J.; Sorci-Thomas M.G.; Randolph G.J.	Suppressed monocyte recruitment drives macrophage removal from atherosclerotic plaques of Apoe-/- mice during disease regression
2011	10.1002/wsb.21	Hygnstrom S.E.; Vercauteren K.C.; Groepper S.R.; Garabrandt G.W.; Gubanyi J.A.	Effects of seasons and hunting on space use by female white-tailed deer in a developed landscape in southeastern Nebraska
2011	10.1007/s00705-011-1059-z	Ramey A.M.; Pearce J.M.; Reeves A.B.; Franson J.C.; Petersen M.R.; Ip H.S.	Evidence for limited exchange of avian influenza viruses between seaducks and dabbling ducks at Alaska Peninsula coastal lagoons
2012	10.1590/S2179-975X2012005000023	Bezerra-Neto J.F.; Brighenti L.S.; de Mello N.A.S.T.; Pinto-Coelho R.M.	Hydroacoustic assessment of fish and Chaoborus (Diptera-Chaoboridae) distribution in three Neotropical lakes; [Avaliação hidroacústica da distribuição de peixes e Chaoborus sp. (Diptera-Chaoboridae) em três lagos neotropicais]
2011	10.1590/s1679-62252011000300014	Suzuki F.M.; Pires L.V.; Pompeu P.S.	Passage of fish larvae and eggs through the Funil, Itutinga and Camargos reservoirs on the upper Rio Grande (Minas Gerais, Brazil)
2011	10.5751/ES-04117-160307	Opperman J.J.; Royte J.; Banks J.; Day L.R.; Apse C.	The Penobscot River, Maine, USA: A basin-scale approach to balancing power generation and ecosystem restoration
2011	10.1016/j.biocon.2010.09.011	Rolls R.J.	The role of life-history and location of barriers to migration in the spatial distribution and conservation of fish assemblages in a coastal river system
2011	10.3825/ece.14.35	Takagi M.; Yano S.; Shibakawa R.; Shimizu T.; Ohara K.; Sumizaki Y.; Kawanishi R.; Inoue M.	Landlocking and genetic differentiation of a common fresh water goby Rhinogobius sp. LD caused by Ishite-gawa Dam in the Shigenobu River system
2012	10.1098/rstb.2012.0234	Eklöf A.; Kaneryd L.; Münger P.	Climate change in metacommunities: Dispersal gives double-sided effects on persistence
2012	10.1656/045.019.0108	Gardner C.; Coghlan Jr. S.M.; Zydlewski J.	Distribution and abundance of anadromous sea lamprey spawners in a fragmented stream: Current status and potential range expansion following barrier removal
2011	10.1080/00028487.2011.638579	Ficke A.D.; Myrick C.A.; Jud N.	The swimming and jumping ability of three small great plains fishes: Implications for fishway design
2011	10.1002/rra.1363	Silva A.T.; Santos J.M.; Ferreira M.T.; Pinheiro A.N.; Katopodis C.	Effects of water velocity and turbulence on the behaviour of Iberian barbel (Luciobarbus bocagei, Steindachner 1864) in an experimental pool-type fishway
2011	10.1111/j.1439-0426.2010.01663.x	Wildhaber M.L.; Holan S.H.; Davis G.M.; Gladish D.W.; Delonay A.J.; Papoulias D.M.; Sommerhauser D.K.	Evaluating spawning migration patterns and predicting spawning success of shovelnose sturgeon in the Lower Missouri River
2011	10.1002/rra.1338	Jutagate T.; Lek S.; Sawusdee A.; Sukdiseth U.; Thapanand-Chaidee T.; Thongkhoa S.; Lek-Ang S.; Chotipuntu P.	Spatio-temporal variations in fish assemblages in a tropical regulated lower river course: An environmental guild
2011	10.25225/fozo.v60.i3.a2.2011	Miller S.E.; Scarnecchia D.L.	Sex-specific differences in migratory movements of adult paddlefish above fort peck reservoir, Montana, USA
2011	10.1051/tsm/201105031	Berne A.	A way of progress for restoring the continuity of streams. The acquisition of de facto title-based water rights by public authorities; [Rétablir la continuité des cours d'eau en aequérant les droits d'eau fondés en titre: Une méthode d'estimation de leur valeur]
2011	10.3354/esr00360	Thiem J.D.; Binder T.R.; Dawson J.W.; Dumont P.; Hatin D.; Katopodis C.; Zhu D.Z.; Cooke S.J.	Behaviour and passage success of upriver-migrating lake sturgeon Acipenser fulvescens in a vertical slot fishway on the Richelieu River, Quebec, Canada
2011	10.1093/infdis/jir364	Grard G.; Biek R.; Muyembe Tamfum J.-J.; Fair J.; Wolfe N.; Formenty P.; Paweska J.; Leroy E.	Emergence of divergent zaire Ebola virus strains in democratic Republic of the Congo in 2007 and 2008
2011	10.1111/j.1365-2400.2010.00772.x	Keefer M.L.; Peery C.A.; Lee S.R.; Daigle W.R.; Johnson E.L.; Moser M.L.	Behaviour of adult Pacific lamprey in near-field flow and fishway design experiments
2011		Kawakami T.; Tachihara K.	Dispersal of land-locked larval ryukyu-ayu, plecoglossus altivelis ryukyuensis,in the fukuji reservoir,okinawa Island
2011	10.1002/jwmg.98	Gehring J.; Kerlinger P.; Manville II A.M.	The role of tower height and guy wires on avian collisions with communication towers
2011	10.1007/s10980-010-9539-1	Hall C.J.; Jordaan A.; Frisk M.G.	The historic influence of dams on diadromous fish habitat with a focus on river herring and hydrologic longitudinal connectivity
2012	10.1111/j.1365-2400.2011.00815.x	Brenkman S.J.; Duda J.J.; Torgersen C.E.; Welty E.; Pess G.R.; Peters R.; McHenry M.L.	A riverscape perspective of Pacific salmonids and aquatic habitats prior to large-scale dam removal in the Elwha River, Washington, USA
2011	10.1080/14672715.2011.570567	Baird I.G.	The Don Sahong Dam: Potential Impacts on regional fish migrations, livelihoods, and human health
2011	10.1111/j.1365-2427.2010.02545.x	Horák P.; Kolářová L.	Snails, waterfowl and cercarial dermatitis
2011	10.1002/wmon.5	Alisauskas R.T.; Rockwell R.F.; Dufour K.W.; Cooch E.G.; Zimmerman G.; Drake K.L.; Leafloor J.O.; Moser T.J.; Reed E.T.	Harvest, survival, and abundance of midcontinent lesser snow geese relative to population reduction efforts
2012	10.1080/00028487.2012.667043	Smith J.A.; Hightower J.E.	Effect of low-head lock-and-dam structures on migration and spawning of american shad and striped bass in the cape Fear River, North Carolina
2011	10.1080/00028487.2011.587752	Pess G.R.; Kiffney P.M.; Liermann M.C.; Bennett T.R.; Anderson J.H.; Quinn T.P.	The influences of body size, habitat quality, and competition on the movement and survival of juvenile coho salmon during the early stages of stream recolonization
2011	10.1111/j.1095-8649.2011.03150.x	Yamazaki Y.; Yokoyama R.; Nagai T.; Goto A.	Formation of a fluvial non-parasitic population of Lethenteron camtschaticum as the first step in petromyzontid speciation
2011	10.1111/j.1523-1739.2011.01719.x	Loss S.R.; Blair R.B.	Reduced Density and Nest Survival of Ground-Nesting Songbirds Relative to Earthworm Invasions in Northern Hardwood Forests
2012	10.15560/8.3.463	Pagotto J.P.A.; Veríssimo S.; Goulart E.; Mise F.T.	Fishes (Osteichthyes: Actinopterygii) from the pirapó river drainage, upper Paraná river basin, Paraná state, Brazil
2011	10.1002/rra.1378	Makrakis S.; Miranda L.E.; Gomes L.C.; Makrakis M.C.; Junior H.M.F.	Ascent of neotropical migratory fish in the Itaipu Reservoir fish pass
2011		Mao X.; Li J.; Yi W.-M.; Luo X.-F.	Study on optimizing the structure of the fish way
2011	10.1071/MF11120	Smith J.A.; Baumgartner L.J.; Suthers I.M.; Taylor M.D.	Distribution and movement of a stocked freshwater fish: Implications of a variable habitat volume for stocking programs
2012	10.1371/journal.pone.0029211	Tong Z.; Balzer E.M.; Dallas M.R.; Hung W.-C.; Stebe K.J.; Konstantopoulos K.	Chemotaxis of cell populations through confined spaces at Single-Cell resolution
2012	10.1007/s10336-011-0737-7	Arlettaz R.; Maurer M.L.; Mosimann-Kampe P.; Nusslé S.; Abadi F.; Braunisch V.; Schaub M.	New vineyard cultivation practices create patchy ground vegetation, favouring Woodlarks
2011	10.1002/aqc.1176	Garcez R.; Calcagnotto D.; De Almeida-Toledo L.F.	Population structure of the migratory fish Prochilodus lineatus (Characiformes) from rio Grande basin (Brazil), an area fragmented by dams
2011	10.3390/insects2020083	Wang C.; Wen X.	Bed bug infestations and control practices in China: Implications for fighting the global bed bug resurgence
2011	10.1016/j.biocon.2010.12.026	Vélez-Espino L.A.; McLaughlin R.L.; Jones M.L.; Pratt T.C.	Demographic analysis of trade-offs with deliberate fragmentation of streams: Control of invasive species versus protection of native species
2011	10.1007/s00267-010-9563-6	Ferguson J.W.; Healey M.; Dugan P.; Barlow C.	Potential effects of dams on migratory fish in the Mekong River: Lessons from salmon in the fraser and Columbia Rivers
2011	10.1007/s10750-011-0787-0	Agostinho C.S.; Pelicice F.M.; Marques E.E.; Soares A.B.; de Almeida D.A.A.	All that goes up must come down? Absence of downstream passage through a fish ladder in a large Amazonian river
2011	10.1073/pnas.1110445108	Mackey B.H.; Roering J.J.; Lamb M.P.	Landslide-dammed paleolake perturbs marine sedimentation and drives genetic change in anadromous fish
2011		Zhang B.; Yuan X.; Pei E.; Niu J.; Heng N.; Wang T.	Change of waterbird community structure after the intertidal mudflat reclamation in theyangtze river mouth: A case study of nanhui dongtan area
2012	10.5846/stxb201108041142	Li J.; Li X.; Jia X.; Tan X.; Wang C.; Li Y.; Shao X.	Relationship between fish community diversity and environmental factors in the Lianjiang River, Guangdong, China
2011	10.1615/HydrobJ.v47.i2.80	Volkova Ye.N.; Beliayev V.V.; Goncharenko N.I.	Forming of radiation doses of fishes of the Kiev Reservoir
2012	10.1590/S1676-06032012000400003	de Assumpção L.; Makrakis M.C.; Makrakis S.; Piana P.A.; da Silva P.S.; de Lima A.F.; Fernandez D.R.	Morphological differentiation among migratory fish species from the Paraná River basin; [Diferenciação morfológica entre espécies de peixes migradores da bacia do Rio Paraná]
2011	10.1007/s10695-011-9495-y	Makiguchi Y.; Konno Y.; Konishi K.; Miyoshi K.; Sakashita T.; Nii H.; Nakao K.; Ueda H.	EMG telemetry studies on upstream migration of chum salmon in the Toyohira river, Hokkaido, Japan
2011	10.1080/00028487.2011.588138	Hess J.E.; Narum S.R.	Single-nucleotide polymorphism (SNP) loci correlated with run timing in adult Chinook salmon from the Columbia River basin
2011		Song X.; Li X.; Zhang M.; Yang D.; Zhang L.; Zhang G.	Multi-scenarios analysis for wetlands ecosystem conservation based on connectivity: A case study on HuangHuaiHai Region, China
2011	10.1080/00028487.2011.618356	Holbrook C.M.; Kinnison M.T.; Zydlewski J.	Survival of migrating Atlantic salmon smolts through the Penobscot River, Maine: A prerestoration assessment
2011	10.5897/AJARX11.032	Geem Z.W.; Kim J.-H.; Jae-Ok K.	Improvement of flow Velocity formula for nature-like fishways
2011	10.1002/rra.1413	Duda J.J.; Coe H.J.; Morley S.A.; Kloehn K.K.	Establishing spatial trends in water chemistry and stable isotopes (δ 15N and δ 13C) in the Elwha River prior to dam removal and salmon recolonization
2011	10.1016/j.jglr.2011.05.014	Burtner A.M.; McIntyre P.B.; Allan J.D.; Kashian D.R.	The influence of land use and potamodromous fish on ecosystem function in Lake Superior tributaries
2011	10.1890/10-0658.1	Popescu V.D.; Hunter Jr. M.L.	Clear-cutting affects habitat connectivity for a forest amphibian by decreasing permeability to juvenile movements
2012	10.1899/12-081.1	Fritts A.K.; Fritts Ii M.W.; Peterson D.L.; Fox D.A.; Bringolf R.B.	Critical linkage of imperiled species: Gulf Sturgeon as host for Purple Bankclimber mussels
2012		da Costa R.S.; Okada E.K.; Agostinho A.A.; Gomes L.C.	Temporal variation in yield and composition of the artisanal fishery of the upper Paraná River, PR - Brazil: Chronic effects of impoundments; [Variação temporal no rendimento e composição específica da pesca artesanal do alto Rio Paraná, PR - Brasil: Os efeitos crônicos dos barramentos]
2011	10.1051/lhb/2011057	Zylberblat M.; Roche P.; Pautrat P.	Improving the rhône river continuumn for migratory fish species: A shared vision; [Le rétablissement de l'axe de migration sur le Rhône: une stratégie partagée]
2011	10.3955/046.085.0305	Dehaan P.W.; Brenkman S.J.; Adams B.; Crain P.	Genetic population structure of Olympic peninsula bull trout populations and implications for Elwha dam removal
2011	10.1080/00028487.2011.583538	Pearse D.E.; Gunckel S.L.; Jacobs S.E.	Population structure and genetic divergence of coastal rainbow and redband trout in the Upper Klamath Basin
2011	10.1016/j.ajpath.2011.07.042	Rieder F.; Kessler S.P.; West G.A.; Bhilocha S.; De La Motte C.; Sadler T.M.; Gopalan B.; Stylianou E.; Fiocchi C.	Inflammation-induced endothelial-to-mesenchymal transition: A novel mechanism of intestinal fibrosis
2011	10.1111/j.1442-1984.2011.00313.x	Kohri M.; Kamada M.; Nakagoshi N.	Spatial-temporal distribution of ornithochorous seeds from an Elaeagnus umbellata community dominating a riparian habitat
2012	10.1111/j.1526-100X.2010.00744.x	Huang S.-C.; Shih S.-S.; Ho Y.-S.; Chen C.-P.; Hsieh H.-L.	Restoration of Shorebird-roosting mudflats by partial removal of estuarine mangroves in Northern Taiwan
2011	10.1111/j.1439-0426.2010.01583.x	Pereira Arantes F.; Batista dos Santos H.; Rizzo E.; Sato Y.; Bazzoli N.	Collapse of the reproductive process of two migratory fish (Prochilodus argenteus and Prochilodus costatus) in the Três Marias Reservoir, São Francisco River, Brazil
2012	10.1371/journal.pone.0034065	Rand P.S.; Goslin M.; Gross M.R.; Irvine J.R.; Augerot X.; McHugh P.A.; Bugaev V.F.	Global assessment of extinction risk to populations of Sockeye salmon Oncorhynchus nerka.
2011	10.1111/j.1439-0426.2011.01851.x	Erkinaro J.; Laine A.; Mäki-Petäys A.; Karjalainen T.P.; Laajala E.; Hirvonen A.; Orell P.; Yrjänä T.	Restoring migratory salmonid populations in regulated rivers in the northernmost Baltic Sea area, Northern Finland - biological, technical and social challenges
2011		Miyazaki Y.; Terui A.; Kubo S.; Hatai N.; Takahashi K.; Saitoh H.; Washitani I.	Ecological evaluation of the conservation of fish fauna in the Shubuto River system, southwestern Hokkaido
2011	10.1111/j.1365-2427.2011.02682.x	Horreo J.L.; Martinez J.L.; Ayllon F.; Pola I.G.; Monteoliva J.A.; Héland M.; Garcia-Vazquez E.	Impact of habitat fragmentation on the genetics of populations in dendritic landscapes
2011	10.1139/f2011-098	Dehaan P.W.; Bernall S.R.; Dossantos J.M.; Lockard L.L.; Ardren W.R.	Use of genetic markers to aid in re-establishing migratory connectivity in a fragmented metapopulation of bull trout (Salvelinus confluentus)
2011	10.1080/00028487.2011.584491	Robin S.W.; Aebersold P.B.; Winans G.A.	Population genetic structure and life history variability in Oncorhynchus nerka from the Snake River basin
2012	10.1590/s1516-635x2012000100001	Thomazelli L.M.; de Araujo J.; Ferreira C.S.; Hurtado R.; Oliveira D.B.; Ometto T.; Golono M.; Sanfilippo L.; Demetrio C.; Figueiredo M.L.; Durigon E.L.	Molecular surveillance of the Newcastle disease virus in domestic and wild birds on the north eastern coast and Amazon biome of Brazil
2011	10.1002/rra.1341	Ban X.; Du Y.; Liu H.Z.; Ling F.	Applying instream flow incremental method for the spawning habitat protection of Chinese sturgeon (Acipenser sinensis)
2011		Hubble J.; Holt L.	An opportunity to restore watershed connectivity
2011		De Souza Andrade E.; Da Costa Araújo J.	Mitigating measures for environmental impacts caused by hydroeletric usine on fish; [Medidas mitigadoras dos impactos ambientais causados por usinas hidrelétricas sobre peixes]
2011	10.1007/s13752-012-0031-9	Schielke E.G.; Palkovacs E.P.; Post D.M.	Eco-Evolutionary Feedbacks Drive Niche Differentiation in the Alewife
2012	10.1080/02755947.2012.675950	Jackson A.; Moser M.	Low-Elevation Dams Are Impediments to Adult Pacific Lamprey Spawning Migration in the Umatilla River, Oregon
2011	10.1007/s10452-011-9351-2	Wang Y.; Xia Z.; Wang D.	Assessing the effect of Separation Levee Project on Chinese sturgeon (Acipensor sinensis) spawning habitat suitability in Yangtze River, China
2012	10.1306/03161211093	Hunt A.G.; Darrah T.H.; Poreda R.J.	Determining the source and genetic fingerprint of natural gases using noble gas geochemistry: A northern appalachian basin case study
2012	10.1111/j.1365-2427.2011.02696.x	Clapcott J.E.; Collier K.J.; Death R.G.; Goodwin E.O.; Harding J.S.; Kelly D.; Leathwick J.R.; Young R.G.	Quantifying relationships between land-use gradients and structural and functional indicators of stream ecological integrity
2011	10.1042/BJ20100580	Pellet-Many C.; Frankel P.; Evans I.M.; Herzog B.; Jünemann-Ramírez M.; Zachary I.C.	Neuropilin-1 mediates PDGF stimulation of vascular smooth muscle cell migration and signalling via p130Cas
2011	10.3354/esr00384	Baisez A.; Bach J.-M.; Leon C.; Parouty T.; Terrade R.; Hoffmann M.; Laffaille P.	Migration delays and mortality of adult atlantic salmon salmo Salar en route to spawning grounds on the River Allier, France
2011	10.3354/esr00363	Hahn L.; Agostinho A.A.; English K.K.; Carosfeld J.; da Câmara L.F.; Cooke S.J.	Use of radiotelemetry to track threatened dorados Salminus brasiliensis in the upper Uruguay River, Brazil
2011	10.1590/S1984-46702011000600006	Pompeu P.S.; Nogueira L.B.; Godinho H.P.; Martinez C.B.	Downstream passage of fish larvae and eggs through a small-sized reservoir, Mucuri River, Brazil
2011	10.1186/1471-2148-11-207	Wollebæk J.; Heggenes J.; Røed K.H.	Variations on a theme: Diversification of cuticular hydrocarbons in a clade of cactophilic Drosophila
2011	10.1111/j.1439-0426.2011.01856.x	Pini Prato E.; Comoglio C.; Calles O.	A simple management tool for planning the restoration of river longitudinal connectivity at watershed level: Priority indices for fish passes
2011	10.1657/1938-4246-43.2.198	Elliott T.L.; Henry G.H.R.	Effects of simulated grazing in ungrazed wet sedge tundra in the high arctic
2011	10.1186/1743-422X-8-42	Zhang H.; Xu B.; Chen Q.; Chen J.; Chen Z.	Characterization of an H10N8 influenza virus isolated from Dongting lake wetland
2012	10.1080/02755947.2012.678562	Gurshin C.W.D.	Target strength measurements of juvenile blueback herring from the mohawk river, new york
2011	10.1111/j.1749-4877.2011.00244.x	Sankamethawee W.; Pierce A.J.; Gale G.A.; Hardesty B.D.	Plant-frugivore interactions in an intact tropical forest in north-east Thailand
2010		Moulton L.L.; Seavey B.; Pausanna J.	History of an under-ice subsistence fishery for Arctic cisco and least cisco in the Colville River, Alaska
2010	10.1016/j.anireprosci.2009.07.004	Arantes Fabio.P.; Santos H.B.; Rizzo E.; Sato Y.; Bazzoli N.	Profiles of sex steroids, fecundity, and spawning of the curimatã-pacu Prochilodus argenteus in the São Francisco River, downstream from the Três Marias Dam, Southeastern Brazil
2010	10.1675/063.033.s116	Muzaffar S.B.; Takekawa J.Y.; Prosser D.J.; Newman S.H.; Xiao X.	Rice production systems and avian influenza: Interactions between mixed-farming systems, poultry and wild birds
2009	10.1577/T08-167.1	Hinrichsen R.A.; Fisher T.R.	Inferences on the latent mortality of snake river spring- summer-run chinook salmon using spawner-recruit models
2009	10.1111/j.1365-2664.2009.01693.x	Scheuerell M.D.; Zabel R.W.; Sandford B.P.	Relating juvenile migration timing and survival to adulthood in two species of threatened Pacific salmon (Oncorhynchus spp.)
2010	10.1590/s1679-62252010000200013	Gogola T.M.; Daga V.S.; da Silva P.R.L.; Sanches P.V.; Gubiani É.A.; Baumgartner G.; Delariva R.L.	Spatial and temporal distribution patterns of ichthyoplankton in a region affected by water regulation by dams
2010	10.1080/00063650903469514	Stevens M.; Sheehan D.; Wilson J.; Buchanan G.; Cresswell W.	Changes in Sahelian bird biodiversity and tree density over a five-year period in northern Nigeria
2010	10.1577/M09-119.1	Winans G.A.; Baird M.C.; Baker J.	A genetic and phenetic baseline before the recolonization of steelhead above Howard Hanson Dam, Green River, Washington
2009	10.1016/j.foreco.2009.06.053	Newell P.; King S.; Kaller M.	Foraging behavior of pileated woodpeckers in partial cut and uncut bottomland hardwood forest
2010	10.1002/rra.1242	Casali R.C.V.; Vono V.; Godinho H.P.; Luz R.K.; Bazzoli N.	Passage and reproductive activity of fishes in the Igarapava fish ladder, Grande River, Southeastern Brazil
2009		Barbić L.; Turk N.; Župančić Z.; Kovač S.; Stojević Z.; Draženović V.; Milas Z.; Starešina V.; Madić J.	Antibodies against human influenza viruses in sentinel duck flocks in the ornithological reserve Kopački rit in Croatia
2010	10.1016/j.meegid.2010.06.013	Atkinson S.D.; Bartholomew J.L.	Spatial, temporal and host factors structure the Ceratomyxa shasta (Myxozoa) population in the Klamath River basin
2009	10.1080/00222930903220010	López-Pujol J.; Ren M.-X.	Biodiversity and the Three Gorges Reservoir: A troubled marriage
2010	10.1371/journal.pone.0012393	Cernuda-Morollón E.; Millán J.; Shipman M.; Marelli-Berg F.M.; Ridley A.J.	Rac activation by the T-cell receptor inhibits T cell migration
2010		Mabbott L.B.; Gillin G.; Masching C.	Making way for bull trout
2010	10.1577/M09-099.1	Keefer M.L.; Daigle W.R.; Peery C.A.; Pennington H.T.; Lee S.R.; Moser M.L.	Testing adult Pacific lamprey performance at structural challenges in fishways
2009	10.1577/A08-001.1	Gale W.L.; Pasley C.R.; Kennedy B.M.; Ostrand K.G.	Juvenile steelhead release strategies: A comparison of volitional- and forced-release practices
2009	10.1890/08-0477.1	Anderson J.J.; Beer N.W.	Oceanic, riverine, and genetic influences on spring chinook salmon migration timing
2010	10.1577/M09-153.1	Deng Z.; Mueller R.P.; Richmond M.C.; Johnson G.E.	Injury and mortality of juvenile salmon entrained in a submerged jet entering still water
2010	10.1089/vbz.2009.0095	Siembieda J.L.; Johnson C.K.; Cardona C.; Anchell N.; Dao N.; Reisen W.; Boyce W.	Influenza A viruses in wild birds of the Pacific flyway, 2005-2008.
2010	10.1080/17513750902962608	van Kirk R.W.; Battle L.; Schrader W.C.	Modelling competition and hybridization between native cutthroat trout and nonnative rainbow and hybrid trout
2010	10.1590/S1519-69842010005000001	Manica L.T.; Telles M.; Dias M.M.	Bird richness and composition in a Cerrado fragment in the state of São Paulo; [Riqueza e composição da avifauna em um fragmento de Cerrado no estado de São Paulo]
2010	10.1111/j.1600-0633.2010.00425.x	Petrosky C.E.; Schaller H.A.	Influence of river conditions during seaward migration and ocean conditions on survival rates of Snake River Chinook salmon and steelhead
2010	10.1111/j.1365-294X.2010.04578.x	Goldberg T.L.; Anderson T.K.; Hamer G.L.	West Nile virus may have hitched a ride across the Western United States on Culex tarsalis mosquitoes: NEWS and VIEWS
2010	10.1016/j.ecolmodel.2010.08.029	Mouri G.; Shinoda S.; Oki T.	Estimating Plecoglossus altivelis altivelis migration using a mass balance model expressed by hydrological distribution parameters in a major limpid river basin in Japan
2009		Dugger B.D.; Feddersen J.C.	Using river flow management to improve wetland habitat quality for waterfowl on the Mississippi River, USA
2009	10.1016/j.ecolmodel.2009.07.014	Meixler M.S.; Bain M.B.; Todd Walter M.	Predicting barrier passage and habitat suitability for migratory fish species
2010	10.1577/M09-071.1	Murdoch A.R.; Pearsons T.N.; Maitland T.W.	Estimating the spawning escapement of hatchery- and natural-origin spring Chinook salmon using redd and carcass data
2010	10.3274/JL10-69-2-12	Kratochvíl M.; Čech M.; Vašek M.; Kubečka J.; Hejzlar J.; Matěna J.; Peterka J.; Macháček J.; Seďa J.	Diel vertical migrations of age 0+ percids in a shallow, well-mixed reservoir
2010	10.1016/j.virusres.2010.03.002	Baek Y.H.; Pascua P.N.Q.; Song M.-S.; Park K.J.; Kwon H.-I.; Lee J.H.; Kim S.-Y.; Moon H.-J.; Kim C.-J.; Choi Y.K.	Surveillance and characterization of low pathogenic H5 avian influenza viruses isolated from wild migratory birds in Korea
2010	10.1007/s10201-009-0302-8	Yanagi S.; Kuribayashi Y.; Okamoto M.; Mori Y.; Urabe M.	Seasonal dynamics of the fish parasite Neoplagioporus ayu (Digenea) in its definitive host, Plecoglossus altivelis, in the Chikugo River, Kyushu, Japan
2010		Reinfelds I.; Lincoln-Smith M.; Haeusler T.; Ryan D.; Growns I.	Hydraulic assessment of environmental flow regimes to facilitate fish passage through natural riffles: Shoalhaven river below tallowa dam, New South Wales, Australia
2009	10.1016/j.limno.2009.06.003	Chellappa S.; Bueno R.M.X.; Chellappa T.; Chellappa N.T.; Almeida e Val V.M.F.	Reproductive seasonality of the fish fauna and limnoecology of semi-arid Brazilian reservoirs
2010	10.1016/j.jglr.2010.02.012	Johnson J.H.; Nack C.C.; McKenna Jr. J.E.	Migratory salmonid redd habitat characteristics in the Salmon River, New York
2009		Köhler P.; Köhler U.	Phenology of flight feather moult of Red-Crested Pochards Netta rufina at the Ismaninger reservoir; [Phänologie der schwingenmauser von kolbenenten Netta rufina am "ismaninger speichersee mit fischteichen"]
2010	10.1071/RJ10016	McGinness H.M.; Arthur A.D.; Reid J.R.W.	Woodland bird declines in the Murray-Darling Basin: Are there links with floodplain change?
2010		McLain J.S.	Managing the Tuolumne river for salmonids: Assessment of the 1995 Settlement Agreement
2010	10.1890/09-1168.1	Holsman K.K.; McDonald P.S.; Barreyro P.A.; Armstrong D.A.	Restoration through eradication? Removal of an invasive bioengineer restores some habitat function for a native predator
2010	10.1080/10406026.2010.521480	Foley V.J.	Deepwater horizon: The legal fallout-the framework for liability, fines, and penalties for oil pollution
2009	10.1111/j.1600-0633.2009.00361.x	Bizzotto P.M.; Godinho A.L.; Vono V.; Kynard B.; Godinho H.P.	Influence of seasonal, diel, lunar, and other environmental factors on upstream fish passage in the igarapava fish ladder, Brazil
2009	10.1093/jhered/esp040	Pearse D.E.; Hayes S.A.; Bond M.H.; Hanson C.V.; Anderson E.C.; MacFarlane R.B.; Garza J.C.	Over the falls? Rapid evolution of ecotypic differentiation in steelhead/rainbow trout (Oncorhynchus mykiss)
2010	10.1134/S0032945210010066	Kalmykov V.A.; Ruban G.I.; Pavlov D.S.	Migrations and resources of sterlet Acipenser ruthenus (Acipenseridae) from the lower reaches of the Volga River
2010	10.1577/M10-025.1	Martens K.D.; Connolly P.J.	Effectiveness of a redesigned water diversion using rock vortex weirs to enhance longitudinal connectivity for small salmonids
2010	10.1111/j.1365-2761.2010.01185.x	Matejusova I.; McKay P.; Bland F.; Snow M.	Application of a sensitive, specific and controlled real-time PCR assay to surveillance indicates a low prevalence of viral haemorrhagic septicaemia virus (VHSV) in wild herring, Clupea harengus L., in Scottish waters
2009	10.1577/T08-051.1	Tiffan K.F.; Kock T.J.; Haskell C.A.; Connor W.P.; Steinhorst R.K.	Water velocity, turbulence, and migration rate of subyearling fall Chinook salmon in the free-flowing and impounded Snake River
2009		Köhler P.; Köhler U.; Von Krosigk E.; Hense B.	Moulting Red-crested Pochards Netta rufina from central and south-west Europe at the Ismaninger reservoir: Trends and seasonal dynamics, 2002-2008; [Mauserbestände von Kolbenenten Netta Rufina aus Zentral- und Südwesteuropa am Ismaninger Speichersee: Entwicklung bis 2008 und Saisonale Dynamik]
2009	10.1007/s11160-009-9114-5	Kang B.; He D.; Perrett L.; Wang H.; Hu W.; Deng W.; Wu Y.	Fish and fisheries in the Upper Mekong: Current assessment of the fish community, threats and conservation
2010	10.1088/1748-3182/5/3/035006	Lauritzen D.V.; Hertel F.S.; Jordan L.K.; Gordon M.S.	Salmon jumping: Behavior, kinematics and optimal conditions, with possible implications for fish passageway design
2010		Volkova O.M.; Belyaev V.V.; Zarubin O.L.; Kostyuk V.A.	Particularities of dose load forming for the fish in kanev reservoir
2010	10.1111/j.1365-2915.2010.00886.x	Graham R.I.; Mainwaring M.C.; Du Feu R.	Detection of spotted fever group Rickettsia spp. from bird ticks in the U.K.
2009	10.1577/M08-050.1	Schmidt R.E.; O'Reilly C.M.; Miller D.	Observations of American eels using an upland passage facility and effects of passage on the population structure
2010	10.1016/j.ttbdis.2009.12.003	Hildebrandt A.; Franke J.; Meier F.; Sachse S.; Dorn W.; Straube E.	The potential role of migratory birds in transmission cycles of Babesia spp., Anaplasma phagocytophilum, and Rickettsia spp.
2010	10.1071/ZO10035	Baumgartner L.J.; Boys C.A.; Stuart I.G.; Zampatti B.P.	Evaluating migratory fish behaviour and fishway performance: Testing a combined assessment methodology
2010	10.1134/S0032945210090079	Luzhnyak V.A.	Materials on the ichthyofauna of the Middle Don basin
2010	10.1111/j.1600-0633.2010.00411.x	Dehais C.; Eudeline R.; Berrebi P.; Argillier C.	Microgeographic genetic isolation in chub (Cyprinidae: Squalius cephalus) population of the Durance River: Estimating fragmentation by dams
2009	10.1139/F09-141	Enders E.C.; Gessel M.H.; Williams J.G.	Development of successful fish passage structures for downstream migrants requires knowledge of their behavioural response to accelerating flow
2010	10.1111/j.1365-2400.2010.00738.x	Syrjänen J.; Valkeajärvi P.	Gillnet fishing drives lake-migrating brown trout to near extinction in the Lake Päijänne region, Finland
2009	10.1577/M08-239.1	Keefer M.L.; Moser M.L.; Boggs C.T.; Daigle W.R.; Peery C.A.	Effects of body size and river environment on the upstream migration of adult pacific lampreys
2010	10.2980/17-4-3332	Isaac-Renton M.; Bennett J.R.; Best R.J.; Arcese P.	Effects of introduced Canada geese (Branta canadensis)on native plant communities of the Southern Gulf Islands, British Columbia
2010	10.1016/j.ijpara.2009.10.010	Atkinson S.D.; Bartholomew J.L.	Disparate infection patterns of Ceratomyxa shasta (Myxozoa) in rainbow trout (Oncorhynchus mykiss) and Chinook salmon (Oncorhynchus tshawytscha) correlate with internal transcribed spacer-1 sequence variation in the parasite
2010	10.1016/j.ecolmodel.2009.11.014	Buchanan R.A.; Skalski J.R.	Using multistate mark-recapture methods to model adult salmonid migration in an industrialized river
2009	10.1007/s11273-008-9125-3	Buchsbaum R.N.; Deegan L.A.; Horowitz J.; Garritt R.H.; Giblin A.E.; Ludlam J.P.; Shull D.H.	Effects of regular salt marsh haying on marsh plants, algae, invertebrates and birds at Plum Island Sound, Massachusetts
2010	10.1371/journal.pone.0008572	Elfving K.; Olsen B.; Bergström S.; Waldenström J.; Lundkvist Å.; Sjöstedt A.; Mejlon H.; Nilsson K.	Dissemination of spotted fever rickettsia agents in Europe by migrating birds
2009	10.1525/bio.2009.59.11.7	Limburg K.E.; Waldman J.R.	Dramatic declines in north Atlantic diadromous fishes
2010	10.1577/M08-078.1	Jepson M.A.; Keefer M.L.; Naughton G.P.; Peery C.A.; Burke B.J.	Population composition, migration timing, and harvest of Columbia River Chinook salmon in late summer and fall
2010	10.1577/M09-103.1	Skalski J.R.; Townsend R.L.; Steig T.W.; Hemstrom S.	Comparison of two alternative approaches for estimating dam passage survival of salmon smolts
2011	10.1124/jpet.110.174615	Huang J.; Zhang J.; Pathak A.; Li J.; Stouffer G.A.	Perivascular delivery of blebbistatin reduces neointimal hyperplasia after carotid injury in the mouse
2010		Manke K.; Wiley J.	Six science secrets of the subsurface
2010	10.1016/j.virol.2010.07.031	Ramey A.M.; Pearce J.M.; Ely C.R.; Sheffield Guy L.M.; Irons D.B.; Derksen D.V.; Ip H.S.	Transmission and reassortment of avian influenza viruses at the Asian-North American interface
2010	10.3201/eid1608.091864	Ferro P.J.; Budke C.M.; Peterson M.J.; Cox D.; Roltsch E.; Merendino T.; Nelson M.; Lupiani B.	Multiyear surveillance for avian influenza virus in waterfowl from wintering grounds, Texas Coast, USA
2009	10.1002/aqc.1025	Crook K.E.; Pringle C.M.; Freeman M.C.	A method to assess longitudinal riverine connectivity in tropical streams dominated by migratory biota
2010	10.1665/034.019.0109	Mullié W.C.; Guéye Y.	Does bird predation enhance the impact of green muscle® (Metarhizium acridum) used for grasshopper control?
2010	10.1523/JNEUROSCI.4382-09.2010	Battista D.; Rutishauser U.	Removal of polysialic acid triggers dispersion of subventricularly derived neuroblasts into surrounding CNS tissues
2010	10.1111/j.1747-6593.2008.00157.x	Bhattacharyya K.G.; Kapil N.	Impact of urbanization on the quality of water in a natural reservoir: A case study with the Deepor Beel in Guwahati city, India
2010	10.1002/rra.1252	Taylor B.R.; Charles M.; Floyd T.A.	Influence of rainfall and beaver dams on upstream movement of spawning Atlantic salmon in a restored brook in Nova Scotia, Canada
2009	10.1002/rra.1228	Calles O.; Greenberg L.	Connectivity is a two-way street-the need for a holistic approach to fish passage problems in regulated rivers
2009	10.1899/09-008.1	Cook B.D.; Bernays S.; Pringle C.M.; Hughes J.M.	Marine dispersal determines the genetic population structure of migratory stream fauna of Puerto Rico: Evidence for island-scale population recovery processes
2010	10.1007/s10750-009-0008-2	Esguícero A.L.H.; Arcifa M.S.	Fragmentation of a Neotropical migratory fish population by a century-old dam
2009		Hajirostamloo M.	A report on occurrence and parasite-host of ligula intestinalis in sattarkhan lake (east Azerbaijan-Iran)
2010	10.1089/ees.2010.0013	Dicataldo G.; Hayes D.F.; Miller T.G.; Scanlan L.	Selenium speciation and distribution in a wetland system of the Great Salt Lake, Utah
2010	10.1371/journal.pone.0008607	Senderovich Y.; Izhaki I.; Halpern M.	Fish as reservoirs and vectors of Vibrio cholerae
2010	10.2118/117479-pa	Ezeuko C.C.; McDougall S.R.; Bondino I.; Hamon G.	Dynamic pore-network simulator for modeling buoyancy-driven migration during depressurization of oil-saturated systems
2009	10.1577/T07-090.1	Clemens B.J.; Clements S.P.; Karnowski M.D.; Jepsen D.B.; Gitelman A.I.; Schreck C.B.	Effects of transportation and other factors on survival estimates of juvenile salmonids in the unimpounded lower Columbia river
2009		Gupta R.C.; Kaushik T.K.; Kumar S.	Analysis of winter migratory Wetland birds in KARNAL DISTRICT in Haryana
2010	10.1128/JVI.00256-10	Huang K.; Bahl J.; Fan X.H.; Vijaykrishna D.; Cheung C.L.; Webby R.J.; Webster R.G.; Chen H.; Smith G.J.D.; Peiris J.S.M.; Guan Y.	Establishment of an H6N2 influenza virus lineage in domestic ducks in southern China
2009	10.1007/s10393-010-0275-4	Brochet A.-L.; Guillemain M.; Lebarbenchon C.; Simon G.; Fritz H.; Green A.J.; Renaud F.; Thomas F.; Gauthier-Clerc M.	The potential distance of highly pathogenic avian influenza virus dispersal by mallard, common teal and Eurasian pochard
2010	10.1016/j.ecolmodel.2010.03.011	Mazalov V.V.; Rettieva A.N.	Fish wars and cooperation maintenance
2010	10.1007/s00401-010-0642-9	Hölsken A.; Buchfelder M.; Fahlbusch R.; Blümcke I.; Buslei R.	Tumour cell migration in adamantinomatous craniopharyngiomas is promoted by activated Wnt-signalling
2010	10.1002/rra.1298	Gubiani É.A.; Gomes L.C.; Agostinho A.A.; Baumgartner G.	Variations in fish assemblages in a tributary of the upper Paraná river, Brazil: A comparison between pre and post-closure phases of dams
2010	10.1139/F10-026	Castro-Santos T.; Letcher B.H.	Modeling migratory energetics of connecticut river American shad (Alosa sapidissima): Implications for the conservation of an iteroparous anadromous fish
2010	10.1007/s00418-010-0751-5	Bai H.; Teng Y.; Wong L.; Jhanji V.; Pang C.-P.; Yam G.H.-F.	Proliferative and migratory aptitude in pterygium
2009	10.1080/07341510903313006	Quivik F.L.	Engineering nature: The Souris River and the production of migratory waterfowl
2010	10.1111/j.1365-2427.2010.02459.x	Calles O.; Olsson I.C.; Comoglio C.; Kemp P.S.; Blunden L.; Schmitz M.; Greenberg L.A.	Size-dependent mortality of migratory silver eels at a hydropower plant, and implications for escapement to the sea
2009	10.1007/s10393-009-0263-8	Turmelle A.S.; Olival K.J.	Correlates of viral richness in bats (Order Chiroptera)
2010	10.1577/M09-155.1	Zielinski C.M.; Lorz H.V.; Bartholomew J.L.	Detection of Myxobolus cerebralis in the lower Deschutes River basin, Oregon
2010	10.1017/S0022215109992702	Al-Abduwani J.A.; Bhargava D.; Sawhney S.; Al-Abri R.	Bimanual, intra-operative, fluoroscopy-guided removal of nasopharyngeal migratory fish bone from carotid space
2010	10.1590/s1679-62252010000300012	de Oliveira Felizardo V.; de Souza Andrade E.; Murgas L.D.S.; Winkaler E.U.; Wouters F.	Swimbladder abnormalities in piapara (leporinus obtusidens) captured downstream of the funil dam
2009	10.1111/j.1523-1739.2009.01248.x	Hoeinghaus D.J.; Agostinho A.A.; Gomes L.C.; Pelicice F.M.; Okada E.K.; Latini J.D.; Kashiwaqui E.A.L.; Winemiller K.O.	Effects of river impoundment on ecosystem services of large tropical rivers: Embodied energy and market value of artisanal fisheries
2010	10.1007/s11262-010-0487-2	Pawar S.; Chakrabarti A.; Cherian S.; Pande S.; Nanaware M.; Raut S.; Pal B.; Jadhav S.; Kode S.; Koratkar S.; Thite V.; Mishra A.	An avian influenza A(H11N1) virus from a wild aquatic bird revealing a unique Eurasian-American genetic reassortment
2010	10.1111/j.1365-2656.2010.01694.x	Haché S.; Villard M.-A.	Age-specific response of a migratory bird to an experimental alteration of its habitat
2007	10.1371/journal.ppat.0030167	Krauss S.; Obert C.A.; Franks J.; Walker D.; Jones K.; Seiler P.; Niles L.; Pryor S.P.; Obenauer J.C.; Naeve C.W.; Widjaja L.; Webby R.J.; Webster R.G.	Influenza in migratory birds and evidence of limited intercontinental virus exchange
2009	10.5253/078.097.0201	Prins T.G.; Reuter J.H.; Debrot A.O.; Wattel J.; Nijman V.	Checklist of the birds of Aruba, Curaçao and Bonaire, South Caribbean
2008	10.1111/j.1523-1739.2007.00849.x	Pelicice F.M.; Agostinho A.A.	Fish-passage facilities as ecological traps in large neotropical rivers
2007	10.1021/es070202w	Lerner D.T.; Björnsson B.T.; Mccormick S.D.	Larval exposure to 4-nonylphenol and 17β-estradiol affects physiological and behavioral development of seawater adaptation in Atlantic salmon smolts
2007	10.1016/S1226-8615(08)60350-7	Sharma G.; Joshi P.C.	Diversity of Odonata (Insecta) from Dholbaha Dam (Distt. Hoshiarpur) in Punjab Shivalik, India
2009	10.1590/s1519-69842009000300021	Fernandes R.; Agostinho A.A.; Ferreira E.A.; Pavanelli C.S.; Suzuki H.I.; Lima D.P.; Gomes L.C.	Effects of the hydrological regime on the ichthyofauna of riverine environments of the Upper Paraná River floodplain; [Efeitos do regime hidrológico sobre a ictiofauna de ambientes fluviais da planície de inundação do Alto Rio Paraná]
2009	10.1111/j.1365-2427.2008.02135.x	Lassalle G.; Crouzet P.; Rochard E.	Modelling the current distribution of European diadromous fishes: An approach integrating regional anthropogenic pressures
2008		Adewale B.; Oyerinde J.P.O.; Mafe M.A.	Seasonal biting pattern of simulium damnosum S.L. and its implications on onchocerciasis treatment with ivermectin
2007	10.1111/j.1439-0426.2007.00869.x	Parsley M.J.; Wright C.D.; Van Der Leeuw B.K.; Kofoot E.E.; Peery C.A.; Moser M.L.	White sturgeon (Acipenser transmontanus) passage at the Dalles Dam, Columbia River, USA
2008	10.3955/0029-344X-82.S.I.236	Mussman E.K.; Zabowski D.; Acker S.A.	Predicting secondary reservoir sediment erosion and stabilization following dam removal
2009	10.1675/063.032.0108	Jobin B.; Robillard L.; Latendresse C.	Response of a Least Bittern (Ixobrychus exilis) population to interannual water level fluctuations
2008	10.1016/j.anbehav.2007.06.014	Stanley E.L.; Kendal R.L.; Kendal J.R.; Grounds S.; Laland K.N.	The effects of group size, rate of turnover and disruption to demonstration on the stability of foraging traditions in fish
2007		Yi Y.-J.; Wang Z.-Y.; Lu Y.-J.	Habitat suitability index model for Chinese Sturgeon in the Yangtze River
2009	10.1007/s10641-008-9432-9	Heublein J.C.; Kelly J.T.; Crocker C.E.; Klimley A.P.; Lindley S.T.	Migration of green sturgeon, Acipenser medirostris, in the Sacramento River
2009	10.1002/rra.1174	Kiffney P.M.; Pess G.R.; Anderson J.H.; Faulds P.; Burton K.; Riley S.C.	Changes in fish communities following recolonization of the Cedar river, Wa, USA by Pacific salmon after 103 years of local extirpation
2009	10.1007/s11284-008-0579-9	Morita K.; Morita S.H.; Yamamoto S.	Effects of habitat fragmentation by damming on salmonid fishes: Lessons from white-spotted charr in Japan
2008		López-Pujol J.	Impacts on biodiversity of the Three Gorges Dam in China; [Impactos sobre la biodiversidad del embalse de las Tres Gargantas en China]
2007	10.1073/pnas.0608477104	Emslie S.D.; Patterson W.P.	Abrupt recent shift in δ13C and δ15N values in Adélie penguin eggshell in Antarctica
2008	10.1186/1471-2148-8-259	Tingaud-Sequeira A.; Chauvigné F.; Fabra M.; Lozano J.; Raldúa D.; Cerdà J.	Structural and functional divergence of two fish aquaporin-1 water channels following teleost-specific gene duplication
2007	10.1637/0005-2086(2007)51[781:IAGCOA]2.0.CO;2	Douglas K.O.; Lavoie M.C.; Kim L.M.; Afonso C.L.; Suarez D.L.	Isolation and genetic characterization of avian influenza viruses and a newcastle disease virus from wild birds in Barbados: 2003-2004
2007	10.1890/06-1981.1	Haas K.; Köhler U.; Diehl S.; Köhler P.; Dietrich S.; Holler S.; Jaensch A.; Niedermaier M.; Vilsmeier J.	Influence of fish on habitat choice of water birds: A whole system experiment
2009	10.1590/s1679-62252009000200014	Tos C.D.; Gomes L.C.; Agostinho A.A.; Batista R.P.	Age, growth, mortality and yield per recruit of the dourado Salminus brasiliensis, Corumbá Reservoir, Goiás State, Brazil
2008	10.1007/s10592-008-9527-z	Matala A.P.; Marx S.; Wise T.G.	A genetically distinct wild redband trout (Oncorhynchus mykiss gairdneri) population in Crane Prairie Reservoir, Oregon, persists despite extensive stocking of hatchery rainbow trout (O. m. irideus)
2009	10.1016/j.cimid.2008.01.005	Yee K.S.; Carpenter T.E.; Cardona C.J.	Epidemiology of H5N1 avian influenza
2008	10.4049/jimmunol.180.4.2196	Berberich S.; Dähne S.; Schippers A.; Peters T.; Müller W.; Kremmer E.; Förster R.; Pabst O.	Differential molecular and anatomical basis for B cell migration into the peritoneal cavity and omental milky spots
2008	10.3955/0029-344X-82.S.I.142	Brenkman S.J.; Mumford S.L.; House M.; Patterson C.	Establishing baseline information on the geographic distribution of fish pathogens endemic in Pacific salmonids prior to dam removal and subsequent recolonization by anadromous fish in the Elwha River, Washington
2007	10.1111/j.1439-0426.2007.01006.x	Makrakis M.C.; Miranda L.E.; Makrakis S.; Xavier A.M.M.; Fontes H.M.; Morlis W.G.	Migratory movements of pacu, Piaractus mesopotamicus, in the highly impounded Paraná River
2008	10.1061/(ASCE)0733-9429(2008)134:5(550)	Urban A.L.; Gulliver J.S.; Johnson D.W.	Modeling total dissolved gas concentration downstream of spillways
2008	10.3955/0029-344X-82.2.128	Winans G.A.; McHenry M.L.; Baker J.; Elz A.; Goodbla A.; Iwamoto E.; Kuligowski D.; Miller K.M.; Small M.P.; Spruell P.; Van Doornik D.	Genetic inventory of anadromous Pacific salmonids of the Elwha River prior to dam removal
2008	10.1002/rra.1056	Nestler J.M.; Goodwin R.A.; Smith D.L.; Anderson J.J.; Li S.	Optimum fish passage and guidance designs are based in the hydrogeomorphology of natural rivers
2008	10.1577/M06-095.1	Monnot L.; Dunham J.B.; Hoem T.; Koetsier P.	Influences of body size and environmental factors on autumn downstream migration of bull trout in the Boise River, Idaho
2008	10.1016/j.vaccine.2008.02.001	Sakabe S.; Sakoda Y.; Haraguchi Y.; Isoda N.; Soda K.; Takakuwa H.; Saijo K.; Sawata A.; Kume K.; Hagiwara J.; Tuchiya K.; Lin Z.; Sakamoto R.; Imamura T.; Sasaki T.; Kokumai N.; Kawaoka Y.; Kida H.	A vaccine prepared from a non-pathogenic H7N7 virus isolated from natural reservoir conferred protective immunity against the challenge with lethal dose of highly pathogenic avian influenza virus in chickens
2007	10.1111/j.1365-2656.2007.01286.x	Mitchell S.C.; Cunjak R.A.	Stream flow, salmon and beaver dams: Roles in the structuring of stream fish communities within an anadromous salmon dominated stream
2009	10.1007/s10641-009-9490-7	Keefer M.L.; Moser M.L.; Boggs C.T.; Daigle W.R.; Peery C.A.	Variability in migration timing of adult Pacific lamprey (Lampetra tridentata) in the Columbia River, U.S.A.
2008		Das C.R.; Mohanty S.	Integrated Sustainable environmental Conservation of Ansupa lake: A famous water resource of orissa, India
2007	10.1139/F07-065	Caudill C.C.; Daigle W.R.; Keefer M.L.; Boggs C.T.; Jepson M.A.; Burke B.J.; Zabel R.W.; Bjornn T.C.; Peery C.A.	Slow dam passage in adult Columbia River salmonids associated with unsuccessful migration: Delayed negative effects of passage obstacles or condition-dependent mortality?
2009	10.1590/s1519-69842009000300019	Suzuki H.I.; Agostinho A.A.; Bailly D.; Gimenes M.F.; Júlio-Junior H.F.; Gomes L.C.	Inter-annual variations in the abundance of young-of-the-year of migratory fishes in the Upper Paraná River floodplain: Relations with hydrographic attributes; [Variações interanuais na abundância de jovens-do-ano de peixes migradores da planície de inundação do Alto Rio Paraná: Relação com atributos hidrográficos]
2007	10.1897/06-451R1.1	Lerner D.T.; Björnsson B.T.; McCormick S.D.	Aqueous exposure to 4-nonylphenol and 17β-estradiol increases stress sensitivity and disrupts ion regulatory ability of juvenile atlantic salmon
2009	10.1675/063.032.0204	Kenow K.P.; Adams D.; Schoch N.; Evers D.C.; Hanson W.; Yates D.; Savoy L.; Fox T.J.; Major A.; Kratt R.; Ozard J.	Migration patterns and wintering range of common loons breeding in the Northeastern United States
2009	10.1016/j.bihy.2009.06.002	Rao J.R.; Cherie Millar B.; Moore J.E.	Avian influenza, migratory birds and emerging zoonoses: Unusual viral RNA, enteropathogens and Cryptosporidium in poultry litter
2008	10.1007/s11284-007-0432-6	Han M.; Fukushima M.; Kameyama S.; Fukushima T.; Matsushita B.	How do dams affect freshwater fish distributions in Japan? Statistical analysis of native and nonnative species with various life histories
2009	10.1098/rspb.2009.0317	Krkošek M.; Morton A.; Volpe J.P.; Lewis M.A.	Sea lice and salmon population dynamics: Effects of exposure time for migratory fish
2008	10.1590/S1519-69842008000500019	Agostinho A.A.; Pelicice F.M.; Gomes L.C.	Dams and the fish fauna of the Neotropical region: Impacts and management related to diversity and fisheries
2008	10.1071/MF07141	Stuart I.G.; Zampatti B.P.; Baumgartner L.J.	Can a low-gradient vertical-slot fishway provide passage for a lowland river fish community?
2007	10.1111/j.1365-2427.2007.01783.x	Fukushima M.; Kameyama S.; Kaneko M.; Nakao K.; Ashley Steel E.	Modelling the effects of dams on freshwater fish distributions in Hokkaido, Japan
2008	10.1007/s11262-008-0230-4	Kim H.M.; Oh J.H.; Seo S.H.	Genetic characterization of avian influenza viruses isolated from waterfowl in southern part of South Korea in 2006
2007	10.1002/rra.1008	Parker H.; Rønning Ø.C.	Low potential for restraint of anadromous salmonid reproduction by beaver Castor fiber in the Numedalslågen River Catchment, Norway
2009	10.1007/s00343-009-9132-0	Kang B.; Perrett L.; Li Y.; He D.	Are the fish of the upper and lower Mekong interconnected?
2007	10.1198/108571107X229331	Buchanan R.A.; Skalski J.R.	A migratory life-cycle release-recapture model for Salmonid PIT-tag investigations
2007		Romanowski J.	Vistula river valley as the ecological corridor for mammals
2009	10.1016/j.ecolmodel.2009.03.003	Wang Y.; Xia Z.	Assessing spawning ground hydraulic suitability for Chinese sturgeon (Acipenser sinensis) from horizontal mean vorticity in Yangtze River
2008	10.1139/F08-160	Keefer M.L.; Wertheimer R.H.; Evans A.F.; Boggs C.T.; Peery C.A.	Iteroparity in Columbia River summer-run steelhead (Oncorhynchus mykiss): Implications for conservation
2009		Mahboob S.; Zaib-un-Nisa	Diversity of avifauna of Trimmu Barrage, District Jhang, Punjab, Pakistan
2007	10.3354/dao01877	Bartholomew J.L.; Atkinson S.D.; Hallett S.L.; Zielinski C.M.; Foott J.S.	Distribution and abundance of the salmonid parasite Parvicapsula minibicornis (Myxozoa) in the Klamath River basin (Oregon-California, USA)
2009	10.1016/j.geomorph.2008.07.013	Snyder N.P.; Castele M.R.; Wright J.R.	Bedload entrainment in low-gradient paraglacial coastal rivers of Maine, U.S.A.: Implications for habitat restoration
2008	10.2478/s10086-008-0009-1	Fredrich F.; Kapusta A.; Duda A.; Ebert M.; Gessner J.	Migratory behavior of young sturgeon, acipenser oxyrinchus mitchill, in the oder river drainage. preliminary results of a radio telemetric study in the drawa river, poland
2007	10.1111/j.1600-0633.2007.00238.x	Makrakis M.C.; Miranda L.E.; Makrakis S.; Fernandez D.R.; Garcia J.O.; Dias J.H.P.	Movement patterns of armado, Pterodoras granulosus, in the Paraná River Basin
2008	10.1111/j.1365-294X.2007.03510.x	Waples R.S.; Zabel R.W.; Scheuerell M.D.; Sanderson B.L.	Evolutionary responses by native species to major anthropogenic changes to their ecosystems: Pacific salmon in the Columbia River hydropower system
2007	10.1007/s10452-007-9119-x	Bezerra-Neto J.F.; Pinto-Coelho R.M.	Diel vertical migration of the copepod Thermocyclops inversus (Kiefer, 1936) in a tropical reservoir: The role of oxygen and the spatial overlap with Chaoborus
2009	10.1016/j.ecss.2009.03.005	Labonne M.; Morize E.; Scolan P.; Lae R.; Dabas E.; Bohn M.	Impact of salinity on early life history traits of three estuarine fish species in Senegal
2007	10.1163/157075607782232134	Knaepkens G.; Maerten E.; Eens M.	Performance of a pool-and-weir fish pass for small bottom-dwelling freshwater fish species in a regulated lowland river
2008	10.1577/M06-120.1	Kocovsky P.M.; Ross R.M.; Dropkin D.S.; Campbell J.M.	Linking landscapes and habitat suitability scores for diadromous fish restoration in the susquehanna river basin
2008	10.3955/0029-344X-82.S.I.179	Morley S.A.; Duda J.J.; Coe H.J.; Kloehn K.K.; McHenry M.L.	Benthic invertebrates and periphyton in the Elwha river basin: Current conditions and predicted response to dam removal
2008	10.1590/s1415-47572008000200036	Carvalho-Costa L.F.; Hatanaka T.; Galetti Jr. P.M.	Evidence of lack of population substructuring in the Brazilian freshwater fish Prochilodus costatus
2007	10.1186/1471-2334-7-132	Guan Y.; Chen H.; Li K.S.; Riley S.; Leung G.M.; Webster R.; Peiris J.S.M.; Yuen K.Y.	A model to control the epidemic of H5N1 influenza at the source
2008		Hajirostamloo M.	The occurrence and parasite-host of ligula intestinalis in Sattarkhan Lake (East Azerbaijan-Iran)
2008	10.1002/rra.1076	Decker A.S.; Bradford M.J.; Higgins P.S.	Rate of biotic colonization following flow restoration below a diversion dam in the Bridge River, British Columbia
2009	10.1002/rra.1180	Godinho A.L.; Kynard B.	Migratory fishes of Brazil: Life history and fish passage needs
2008	10.1002/rra.1124	Khan L.A.; Roy E.W.; Rashid M.	Computational fluid dynamics modelling of forebay hydrodynamics created by a floating juvenile fish collection facility at the Upper Baker River Dam, Washington
2008	10.1139/F08-078	Ferguson J.W.; Ploskey G.R.; Leonardsson K.; Zabel R.W.; Lundqvist H.	Combining turbine blade-strike and life cycle models to assess mitigation strategies for fish passing dams
2009	10.1007/978-3-540-87534-5_7	Webster H. de F.; Åström K.E.	Schwann cells
2008	10.5751/ES-02548-130221	Dudley J.P.	Public health and epidemiological considerations for avian influenza risk mapping and risk assessment
2007	10.1017/S0025315407056226	Dhieb K.; Ghorbel M.; Jarboui O.; Bouaïn A.	Exploitation status and stock assessment by pseudo-cohort analysis of the bluefish, Pomatomus saltatrix, in the Gulf of Gabes (Tunisia)
2008	10.1007/978-1-59745-279-3_11	Brown J.D.; Stallknecht D.E.	Wild bird surveillance for the avian influenza virus
2007	10.1007/s10749-007-0059-3	Ivanov A.V.	Prospects for successful introduction of pisciculture to reservoirs intended for water-power generation
2009	10.1590/s1519-69842009000300022	Bignotto T.S.; Prioli A.J.; Prioli S.M.A.P.; Maniglia T.C.; Boni T.A.; Lucio L.C.; Gomes V.N.; Prioli R.A.; Oliveira A.V.; Júlio-Junior H.F.; Prioli L.M.	Genetic divergence between Pseudoplatystoma corruscans and Pseudoplatystoma reticulatum (Siluriformes: Pimelodidae) in the Paraná River Basin; [Divergência genética entre Pseudoplatystoma corruscans e Pseudoplatystoma reticulatum (Pisces; Siluriformes) da Bacia do Rio Paraná]
2008	10.1111/j.1365-294X.2007.03593.x	Palkovacs E.P.; Dion K.B.; Post D.M.; Caccone A.	Independent evolutionary origins of landlocked alewife populations and rapid parallel evolution of phenotypic traits
2009	10.1111/j.1365-2664.2009.01645.x	Todd B.D.; Luhring T.M.; Rothermel B.B.; Gibbons J.W.	Effects of forest removal on amphibian migrations: Implications for habitat and landscape connectivity
2008	10.1577/M07-195.1	Baumsteiger J.; Hand D.M.; Olson D.E.; Spateholts R.; FitzGerald G.; Ardren W.R.	Use of parentage analysis to determine reproductive success of hatchery-origin spring Chinook salmon outplanted into Shitike Creek, Oregon
2007	10.1111/j.1600-0633.2007.00211.x	Gubiani É.A.; Gomes L.C.; Agostinho A.A.; Okada E.K.	Persistence of fish populations in the upper Paraná River: Effects of water regulation by dams
2008	10.1016/j.ecolmodel.2007.10.040	Politano M.; Haque MD.M.; Weber L.J.	A numerical study of the temperature dynamics at McNary Dam
2009	10.1139/F09-008	Walters A.W.; Barnes R.T.; Post D.M.	Anadromous alewives (Alosa pseudoharengus) contribute marine-derived nutrients to coastal stream food webs
2009	10.1890/07-1040.1	Fullerton A.H.; Steel E.A.; Caras Y.; Sheer M.; Olson P.; Kaje J.	Putting watershed restoration in context: Alternative future scenarios influence management outcomes
2008	10.1577/M07-011.1	Keefer M.L.; Boggs C.T.; Peery C.A.; Caudill C.C.	Overwintering distribution, behavior, and survival of adult summer steelhead: Variability among Columbia River populations
2007	10.3354/meps340245	Bradbury I.R.; Bentzen P.	Non-linear genetic isolation by distance: Implications for dispersal estimation in anadromous and marine fish populations
2008	10.1111/j.1095-8649.2008.02089.x	Tsunagawa T.; Arai T.	Flexible migration of Japanese freshwater gobies Rhinogobius spp. as revealed by otolith Sr:Ca ratios
2009		Baruah D.; Hazarika L.P.; Dutta R.	Probable downstream impacts of 2000 MW lower Subansiri dam in Arunachal Pradesh of north East India
2008	10.1016/j.vetmic.2008.04.023	Figuerola J.; Jiménez-Clavero M.A.; López G.; Rubio C.; Soriguer R.; Gómez-Tejedor C.; Tenorio A.	Size matters: West Nile Virus neutralizing antibodies in resident and migratory birds in Spain
2008	10.1111/j.1558-5646.2008.00345.x	Kondo B.; Peters J.L.; Rosensteel B.B.; Omland K.E.	Coalescent analyses of multiple loci support a new route to speciation in birds
2009	10.1002/rra.1094	Kocovsky P.M.; Ross R.M.; Dropkin D.S.	Prioritizing removal of dams for passage of diadromous fishes on a major river system
2008	10.1111/j.1755-0998.2008.02160.x	Paiva A.L.B.; Kalapothakis E.	Isolation and characterization of microsatellite loci in Pimelodus maculatus (Siluriformes: Pimelodidae)
2007	10.1002/rra.1021	Stanley E.H.; Catalano M.J.; Mercado-Silva N.; Orr C.H.	Effects of dam removal on brook trout in a Wisconsin stream
2008	10.1577/M07-124.1	Ely P.C.; Young S.P.; Isely J.J.	Population size and relative abundance of adult Alabama shad reaching jim woodruff lock and dam, Apalachicola River, Florida
2007	10.1007/s10641-006-9141-1	Godinho A.L.; Kynard B.; Godinho H.P.	Migration and spawning of female surubim (Pseudoplatystoma corruscans, Pimelodidae) in the São Francisco river, Brazil
2008	10.1127/1863-9135/2008/0170-0281	Monaghan K.A.; Milner A.M.	Salmon carcass retention in recently formed stream habitat
2008	10.1371/journal.ppat.1000127	Gaidet N.; Cattoli G.; Hammoumi S.; Newman S.H.; Hagemeijer W.; Takekawa J.Y.; Cappelle J.; Dodman T.; Joannis T.; Gil P.; Monne I.; Fusaro A.; Capua I.; Manu S.; Micheloni P.; Ottosson U.; Mshelbwala J.H.; Lubroth J.; Domenech J.; Monicat F.	Evidence of infection by H5N2 highly pathogenic avian influenza viruses in healthy wild waterfowl
2008	10.3955/0029-344X-82.S.I.91	Brenkman S.J.; Pess G.R.; Torgersen C.E.; Kloehn K.K.; Duda J.J.; Corbett S.C.	Predicting recolonization patterns and interactions between potamodromous and anadromous salmonids in response to dam removal in the Elwha River, Washington State, USA
2009		Kotwal D.; Kumar S.; Sahi D.N.	Impact of various anthropogenic activities on migratory avifauna of lake Mansar, Jammu (J&K)
2009	10.1111/j.1365-2427.2008.02136.x	Lucas M.C.; Bubb D.H.; Jang M.-H.; Ha K.; Masters J.E.G.	Availability of and access to critical habitats in regulated rivers: Effects of low-head barriers on threatened lampreys
2008	10.1007/s10750-008-9282-7	Lundqvist H.; Rivinoja P.; Leonardsson K.; McKinnell S.	Upstream passage problems for wild Atlantic salmon (Salmo salar L.) in a regulated river and its effect on the population
2006		Nabavi S.M.B.; Behrouzi Rad B.; Youssefeiun S.	Abundance distribution & species diversity of waterfowl of Shadegan Wetland
2006		Petry R.; Peter Â.S.; Guadagnin D.L.	Avifauna of Rio Grande do Sul and emerging diseases: Current knowledge and recommendations for the ornithological surveillance of Avian Infl ueza and West Nile Virus; [Avifauna do Rio Grande do Sul e doenças emergentes: Conhecimento atual e recomendações para a vigilância ornitológica da Influenza Aviária e da Febre do Nilo Ocidental]
2006	10.1007/s10750-005-5173-3	Kruk A.	Self-organizing maps in revealing variation in non-obligatory riverine fish in long-term data
2007	10.1134/S0006297907120073	Shubina E.A.; Ponomareva E.V.; Gritsenko O.F.	Genetic structure of the Salvelinus genus chars from reservoirs of the Kuril Islands
2005	10.1111/j.1095-8649.2005.00830.x	Cooke S.J.; Crossin G.T.; Patterson D.A.; English K.K.; Hinch S.G.; Young J.L.; Alexander R.F.; Healey M.C.; Van Der Kraak G.; Farrell A.P.	Coupling non-invasive physiological assessments with telemetry to understand inter-individual variation in behaviour and survivorship of sockeye salmon: Development and validation of a technique
2006	10.1577/T04-181.1	Salinger D.H.; Anderson J.J.	Effects of water temperature and flow on adult salmon migration swim speed and delay
2007	10.1007/s10641-007-9187-8	Curry R.A.; Doherty C.A.; Jardine T.D.; Currie S.L.	Using movements and diet analyses to assess effects of introduced muskellunge (Esox masquinongy) on Atlantic salmon (Salmo salar) in the Saint John River, New Brunswick
2007	10.1590/s1679-62252007000200004	Baigún C.R.M.; Nestler J.M.; Oldani N.O.; Goodwin R.A.; Weber L.J.	Can north American fish passage tools work for South American migratory fishes?
2007	10.1371/journal.pone.0000205	Popa-Lisseanu A.G.; Delgado-Huertas A.; Forero M.G.; Rodríguez A.; Arlettaz R.; Ibáñez C.	Bats' conquest of a formidable foraging niche: The myriads of nocturnally migrating songbirds
2007	10.1590/s1679-62252007000200002	Oldani N.O.; Baigún C.R.M.; Nestler J.M.; Goodwin R.A.	Is fish passage technology saving fish resources in the lower La Plata River basin?
2005	10.1007/s10750-005-4730-0	Aubé C.I.; Locke A.; Klassen G.J.	Zooplankton communities of a dammed estuary in the Bay of Fundy, Canada
2007	10.1007/s10750-006-0486-4	Maccord P.F.L.; Silvano R.A.M.; Ramires M.S.; Clauzet M.; Begossi A.	Dynamics of artisanal fisheries in two Brazilian Amazonian reserves: Implications to co-management
2006	10.1577/T05-221.1	Sheer M.B.; Steel E.A.	Lost watersheds: Barriers, aquatic habitat connectivity, and salmon persistence in the Willamette and Lower Columbia River basins
2006	10.1577/M04-177.1	Plumb J.M.; Perry R.W.; Adams N.S.; Rondorf D.W.	The effects of river impoundment and hatchery rearing on the migration behavior of juvenile steelhead in the Lower Snake River, Washington
2006	10.1577/M06-018.1	Tiffan K.F.; Garland R.D.; Rondorf D.W.	Predicted changes in subyearling fall Chinook salmon rearing and migratory habitat under two drawdown scenarios for John Day Reservoir, Columbia River
2006		Samorek-Salamonowicz E.; Wijaszka T.; Kozdruń W.	Zoonotic aspects of avian Influenza; [Zoonotyczne aspekty ptasiej grypy]
2006	10.1007/s10709-005-1445-0	Hatanaka T.; Henrique-Silva F.; Galetti Jr. P.M.	Population substructuring in a migratory freshwater fish Prochilodus argenteus (Characiformes, Prochilodontidae) from the São Francisco River
2006	10.1128/JCM.44.5.1697-1710.2006	Velasco-Villa A.; Orciari L.A.; Juárez-Islas V.; Gómez-Sierra M.; Padilla-Medina I.; Flisser A.; Souza V.; Castillo A.; Franka R.; Escalante-Mañe M.; Sauri-González I.; Rupprecht C.E.	Molecular diversity of rabies viruses associated with bats in Mexico and other countries of the Americas
2005		Snyder B.D.	The Susquehanna River fish assemblage: Surveys, composition, and changes
2007	10.1590/s1679-62252007000200010	Agostinho C.S.; Pereira C.R.; De Oliveira R.J.; Freitas I.S.; Marques E.E.	Movements through a fish ladder: Temporal patterns and motivations to move upstream
2005		Freeman M.C.; Irwin E.R.; Burkhead N.M.; Freeman B.J.; Bart Jr. H.L.	Status and conservation of the fish fauna of the Alabama River system
2006	10.1577/T05-184.1	Schreck C.B.; Stahl T.P.; Davis L.E.; Roby D.D.; Clemens B.J.	Mortality estimates of juvenile spring-summer Chinook salmon in the lower Columbia River and estuary, 1992-1998: Evidence for delayed mortality?
2006	10.1577/T04-176.1	Godinho A.L.; Kynard B.	Migration and spawning of radio-tagged zulega Prochilodus argenteus in a dammed Brazilian river
2007		Yang D.-G.; Wei Q.-W.; Chen X.-H.; Liu J.-Y.; Zhu Y.-J.; Kai W.	Hydrology status on the spawning ground of Acipenser sinensis below the Gezhouba Dam and its relation to the spawning run
2006	10.1577/T05-190.1	Burdick S.M.; Hightower J.E.	Distribution of spawning activity by anadromous fishes in an atlantic slope drainage after removal of a low-head dam
2006		Jud S.B.	Salmon as Lazarus in the Oregon Desert: The historic settlement and relicensing of the Pelton-Round Butte Project
2006	10.4158/EP.12.4.422	Cruz-Bautista I.; Lerman I.; Perez-Enriquez B.; Padilla L.S.; Torres C.L.; Lopez A.; Cabrera T.; Mehta R.P.; Gómez-Pérez F.J.; Rull J.A.; Orozco-Topete R.	Diagnostic challenge of glucagonoma: Case report and literature review
2005		Daniels R.A.; Limburg K.E.; Schmidt R.E.; Strayer D.L.; Chambers R.C.	Changes in fish assemblages in the Tidal Hudson River, New York
2005	10.47886/9781888569728	Maret T.R.; Mebane C.A.	Historical and current perspectives on fish assemblages of the Snake River, Idaho and Wyoming
2006	10.1007/s00244-004-0230-x	Mason R.P.; Heyes D.; Sveinsdottir A.	Methylmercury concentrations in fish from tidal waters of the Chesapeake Bay
2006	10.1007/s10641-005-4698-7	Dauble D.D.; Moursund R.A.; Bleich M.D.	Swimming behaviour of juvenile Pacific lamprey, Lampetra tridentata
2006	10.1111/j.1600-0633.2006.00144.x	Gosset C.; Rives J.; Labonne J.	Effect of habitat fragmentation on spawning migration of brown trout (Salmo trutta L.)
2005		Hebdon J.L.; Kline P.; Taki D.; Flagg T.A.	Evaluating reintroduction strategies for Redfish Lake sockeye salmon captive broodstock progeny
2006	10.1890/0012-9658(2006)87[1575:MBOIMI]2.0.CO;2	Cooke S.J.; Hinch S.G.; Crossin G.T.; Patterson D.A.; English K.K.; Healey M.C.; Shrimpton J.M.; Van Der Kraak G.; Farrell A.P.	Mechanistic basis of individual mortality in pacific salmon during spawning migrations
2005	10.1139/f05-120	Duston J.; Astatkie T.; MacIsaac P.F.	Genetic influence of parr versus anadromous sires on the life histories of Atlantic salmon (Salmo salar)
2007	10.3934/mbe.2007.4.573	Artalejo J.R.; Economou A.; Lopez-Herrero M.J.	Evaluating growth measures in an immigration process subject to binomial and geometric catastrophes
2006	10.1080/09593332708618738	Aleya L.; Michard M.; Khattabi H.; Devaux J.	Coupling of the biochemical composition and calorific content of zooplankters with the Microcystis aeruginosa proliferation in a highly eutrophic reservoir
2005	10.1002/rra.859	Sato Y.; Bazzoli N.; Rizzo E.; Boschi M.B.; Miranda M.O.T.	Influence of the Abaeté River on the reproductive success of the neotropical migratory teleost Prochilodus argenteus in the São Francisco River, downstream from the Três Marias Dam, southeastern Brazil
2007	10.1291/hypres.30.133	Wang H.-Y.; Gao P.-J.; Ji K.-D.; Shen W.-F.; Fan C.-L.; Lu L.; Zhu D.-L.	Circulating endothelial progenitor cells, c-reactive protein and severity of coronary stenosis in chinese patients with coronary artery disease
2007	10.1590/s1679-62252007000200006	Lopes C.M.; De Almeida F.S.; Orsi M.L.; Britto S.G.D.C.; Sirol R.N.; Sodré L.M.K.	Fish passage ladders from Canoas Complex - Paranapanema River: Evaluation of genetic structure maintenance of Salminus brasiliensis (Teleostei: Characiformes)
2006	10.1002/rra.955	Mesa M.G.; Magie C.D.	Evaluation of energy expenditure in adult spring Chinook salmon migrating upstream in the Columbia River Basin: An assessment based on sequential proximate analysis
2005		Neal J.W.; Noble R.L.; Olmeda M.D.L.; Lilyestrom C.G.	Management of tropical freshwater fisheries with stocking: The past, present, and future of propagated fishes in Puerto Rico
2005	NA	Tallman R.F.; Howland K.L.; Low G.; Tonn W.M.; Little A.	Composition and changes to the fish assemblage in a large sub-arctic drainage: The lower Slave River
2007		Zhang H.; Wei Q.-W.; Yang D.-E.; Du H.; Zhang H.-J.; Chen X.-H.	Topography research on spawning grounds of Acipenser sinensis below Gezhouba Dam
2005	10.1016/j.ecoleng.2005.04.005	Balletto J.H.; Heimbuch M.V.; Mahoney H.J.	Delaware Bay salt marsh restoration: Mitigation for a power plant cooling water system in New Jersey, USA
2007	10.1590/s1679-62252007000200014	Makrakis S.; Makrakis M.C.; Wagner R.L.; Dias J.H.P.; Gomes L.C.	Utilization of the fish ladder at the Engenheiro Sergio Motta Dam, Brazil, by long distance migrating potamodromous species
2007	10.1590/s1679-62252007000200005	Agostinho A.A.; Marques E.E.; Agostinho C.S.; De Almeida D.A.; De Oliveira R.J.; De Melo J.R.B.	Fish ladder of Lajeado Dam: Migrations on one-way routes?
2007	10.1674/0003-0031(2007)157[404:REACAO]2.0.CO;2	Kurta A.; Winhold L.; Whitaker Jr. J.O.; Foster R.	Range expansion and changing abundance of the eastern pipistrelle (Chiroptera: Vespertilionidae) in the Central Great Lakes region
2005	10.1016/j.geomorph.2004.02.016	James L.A.	Sediment from hydraulic mining detained by Englebright and small dams in the Yuba basin
2005	10.1577/M04-158.1	Jaeger M.E.; Zale A.V.; McMahon T.E.; Schmitz B.J.	Seasonal movements, habitat use, aggregation, exploitation, and entrainment of saugers in the lower Yellowstone River: An empirical assessment of factors affecting population recovery
2007	10.1017/S0031182006001223	Robertsen G.; Hansen H.; Bachmann L.; Bakke T.A.	Arctic charr (Salvelinus alpinus) is a suitable host for Gyrodactylus salaris (Monogenea, Gyrodactylidae) in Norway
2006	10.1111/j.1365-2400.2006.00513.x	Baumgartner L.J.	Population estimation methods to quantify temporal variation in fish accumulations downstream of a weir
2007	10.1590/s1679-62252007000200003	Hahn L.; English K.; Carosfeld J.; Da Silva L.G.M.; Latini J.D.; Agostinho A.A.; Fernandez D.R.	Preliminary study on the application of radio-telemetry techniques to evaluate movements of fish in the Lateral canal at Itaipu Dam, Brazil
2005	10.1002/rra.865	Calles E.O.; Greenberg L.A.	Evaluation of nature-like fishways for re-establishing connectivity in fragmented salmonid populations in the River Emån
2005		Xu H.-Z.; Zhou X.-K.; Gao J.-H.	Sedimentary characteristics and petroliferous condition of Lower Paleozoic inland sea in south-middle North China Basin
2006	10.1109/TCST.2006.876633	Padhi R.; Balakrishnan S.N.	Optimal management of beaver population using a reduced-order distributed parameter model and single network adaptive critics
2006	10.1577/T06-049.1	Muir W.D.; Marsh D.M.; Sandford B.P.; Smith S.G.; Williams J.G.	Post-hydropower system delayed mortality of transported snake river stream-type Chinook salmon: Unraveling the mystery
2005	10.1111/j.1439-0426.2005.00616.x	Santos J.M.; Ferreira M.T.; Godinho F.N.; Bochechas J.	Efficacy of a nature-like bypass channel in a Portuguese lowland river
2006	10.1002/cne.21037	Navaero-Quiroga I.; Fernandez-Valdes M.; Lin S.L.; Naegele J.R.	Postnatal cellular contributions of the hippocampus subventricular zone to the dentate gyrus, corpus callosum, fimbria, and cerebral cortex
2005	10.1577/T04-119.1	English K.K.; Koski W.R.; Sliwinski C.; Blakley A.; Cass A.; Woodey J.C.	Migration timing and river survival of late-run Fraser River sockeye salmon estimated using radiotelemetry techniques
2007	10.1590/s1679-62252007000200007	Santos H.D.A.; Pompeu P.D.S.; Martinez C.B.	Swimming performance of the migratory Neotropical fish Leporinus reinhardti (Characiformes: Anostomidae)
2006	10.1656/1092-6194(2006)13[153:TECAPR]2.0.CO;2	Lichter J.; Caron H.; Pasakarnis T.S.; Rodgers S.L.; Squiers Jr. T.S.; Todd C.S.	The ecological collapse and partial recovery of a freshwater tidal ecosystem
2006		You P.; Li H.-H.	Species richness and diversity of moth communities in Tianjin Wetlands; implications for environmental management
2007	10.1111/j.1439-0426.2006.00820.x	Barriga J.P.; Battini M.A.; Cussac V.E.	Annual dynamics variation of a landlocked Galaxias maculatus (Jenyns 1842) population in a Northern Patagonian river: Occurrence of juvenile upstream migration
2006	10.1016/j.ecoleng.2005.09.015	Rodríguez T.T.; Agudo J.P.; Mosquera L.P.; González E.P.	Evaluating vertical-slot fishway designs in terms of fish swimming capabilities
2006	10.3159/1095-5674(2006)133[468:IOLGRI]2.0.CO;2	Ervin G.N.; Majure L.C.; Bried J.T.	Influence of long-term greentree reservoir impoundment on stand structure, species composition, and hydrophytic indicators
2007	10.1002/rra.979	Stuart I.G.; Berghuis A.P.; Long P.E.; Mallen-Cooper M.	Do fish locks have potential in tropical rivers?
2006	10.1642/0078-6594(2006)60[44:WNVINA]2.0.CO;2	Mclean R.G.	West nile virus in north American birds
2007	10.1007/s10641-006-9075-7	Firehammer J.A.; Scarnecchia D.L.	The influence of discharge on duration, ascent distance, and fidelity of the spawning migration for paddlefish of the Yellowstone-Sakakawea stock, Montana and North Dakota, USA
2006	10.1590/S1679-62252006000400006	Pompeu P.D.S.; Godinho H.P.	Effects of extended absence of flooding on the fish assemblages of three floodplain lagoons in the middle São Francisco River, Brazil
2006	10.1134/S0032945206010139	Krayushkina L.S.; Semenova O.G.	Osmotic and ion regulation in different species of acipenserids (acipenseriformes, acipenseridae)
2006	10.1590/s0101-81752006000300031	Silva A.R.M.; Santos G.B.; Ratton T.	Fish community structure of Juramento reservoir, São Francisco River basin, Minas Gerais, Brazil
2006		Liu Y.-L.; Fan T.-L.; Xue Y.-M.; Qiu C.-G.; Zeng Q.-B.	Distribution of the Middle-Late Ordovician reef bank reservoir in Central Tarim Basin
2007	10.3844/ajessp.2007.85.92	Comoglio C.; Prato E.P.; Ferri M.; Gianaroli M.	A case study of river rehabilitation for fish in Northern Italy: The Panaro River project
2006	10.1038/sj.emboj.7601059	Nagano K.; Bornhauser B.C.; Warnasuriya G.; Entwistle A.; Cramer R.; Lindholm D.; Naaby-Hansen S.	PDGF regulates the actin cytoskeleton through hnRNP-K-mediated activation of the ubiquitin E3-ligase MIR
2007	10.1590/s1679-62252007000200013	Makrakis S.; Gomes L.C.; Makrakis M.C.; Fernandez D.R.; Pavanelli C.S.	The Canal da Piracema at Itaipu Dam as a fish pass system
2006	10.1126/science.1128223	Taylor B.W.; Flecker A.S.; Hall Jr. R.O.	Loss of a harvested fish species disrupts carbon flow in a diverse tropical river
2006	10.1016/j.icesjms.2005.05.022	Acolas M.L.; Véron V.; Jourdan H.; Bégout M.L.; Sabatié M.R.; Baglinière J.L.	Upstream migration and reproductive patterns of a population of allis shad in a small river (L'Aulne, Brittany, France)
2007	10.1590/s1679-62252007000200011	Pompeu P.D.S.; Martinez C.B.	Efficiency and selectivity of a trap and truck fish passage system in Brazil
2007	10.1590/s1679-62252007000200012	Antonio R.R.; Agostinho A.A.; Pelicice F.M.; Bailly D.; Okada E.K.; Dias J.H.P.	Blockage of migration routes by dam construction: Can migratory fish find alternative routes?
2005	10.1002/rra.871	Gosset C.; Travade F.; Durif C.; Rives J.; Elie P.	Tests of two types of bypass for downstream migration of eels at a small hydroelectric power plant
2006	10.1111/j.1365-2427.2005.01486.x	Ayllon F.; Moran P.; Garcia-Vazquez E.	Maintenance of a small anadromous subpopulation of brown trout (Salmo trutta L.) by straying
2006	NA	Kotusz J.; Witkowski A.; Baran M.; Błachuta J.	Fish migrations in a large lowland river (Odra R., Poland) - Based on fish pass observations
2007	10.1590/s1679-62252007000200015	Agostinho C.S.; Agostinho A.A.; Pelicice F.; De Almeida D.A.; Marques E.E.	Selectivity of fish ladders: A bottleneck in Neotropical fish movement
2006	10.1093/beheco/arl043	Pomeroy A.C.; Butler R.W.; Ydenberg R.C.	Experimental evidence that migrants adjust usage at a stopover site to trade off food and danger
2006	10.1577/M04-215.1	Flamarique I.N.; Hiebert S.; Sechrist J.	Visual performance and ocular system structure of kokanee and sockeye salmon following strobe light exposure
2006	10.1111/j.0022-1112.2006.00964.x	Katano O.; Nakamura T.; Abe S.; Yamamoto S.; Baba Y.	Comparison of fish communities between above- and below-dam sections of small streams; barrier effect to diadromous fishes
2006	10.1083/jcb.200511134	Ma P.; Beck S.L.; Raab R.W.; McKown R.L.; Coffman G.L.; Utani A.; Chirico W.J.; Rapraeger A.C.; Laurie G.W.	Heparanase deglycanation of syndecan-1 is required for binding of the epithelial-restricted prosecretory mitogen lacritin
2006		Anglea S.; Townsend R.	Tagged information
2006	10.1002/rra.939	Cheng F.; Zika U.; Banachowski K.; Gillenwater D.; Granata T.	Modelling the effects of dam removal on migratory walleye (Sander vitreus) early life-history stages
2006	10.1890/05-0243	Greathouse E.A.; Pringle C.M.; McDowell W.H.; Holmquist J.G.	Indirect upstream effects of dams: Consequences of migratory consumer extirpation in Puerto Rico
2006	10.3201/eid1207.060127	Comstedt P.; Bergström S.; Olsen B.; Garpmo U.; Marjavaara L.; Mejlon H.; Barbour A.G.; Bunikis J.	Migratory passerine birds as reservoirs of Lyme borreliosis in Europe
2005	10.47886/9781888569728.ch25	Curry R.A.; Munkittrick K.R.	Fish assemblage structure in relation to multiple stressors along the Saint John River, New Brunswick, Canada
2005		Aadland L.P.; Koel T.M.; Franzin W.G.; Stewart K.W.; Nelson P.	Changes in fish assemblage structure of the Red River of the North
2006	10.1007/s00442-006-0472-6	Greathouse E.A.; Pringle C.M.; McDowell W.H.	Do small-scale exclosure/enclosure experiments predict the effects of large-scale extirpation of freshwater migratory fauna?
2007	10.1590/s1679-62252007000200018	Alves C.B.M.; Da Silva L.G.M.; Godinho A.L.	Radiotelemetry of a female jaú, Zungaro jahu (Ihering, 1898) (Siluriformes: Pimelodidae), passed upstream of Funil Dam, rio Grande, Brazil
2006	10.1139/F06-123	L'Abée-Lund J.H.; Haugen T.O.; Vøllestad L.A.	Disentangling local from macroenvironmental effects: Quantifying the effect of human encroachments based on historical river catches of anadromous salmonids
2006	10.1577/M05-205.1	Stuart I.G.; Williams A.; McKenzie J.; Holt T.	Managing a migratory pest species: A selective trap for common carp
2006	10.1002/rra.922	Sanches P.V.; Nakatani K.; Bialetzki A.; Baumgartner G.; Gomes L.C.; Luiz E.A.	Flow regulation by Dams affecting ichthyoplankton: The case of the Porto Primavera Dam, Paraná River, Brazil
2005	10.1672/0277-5212(2005)025[0667:SROWBT]2.0.CO;2	Brennan E.K.; Smith' L.M.; Haukos D.A.; LaGrange T.G.	Short-term response of wetland birds to prescribed burning in Rainwater Basin wetlands
2003	10.1002/cne.10664	Liu Z.; Martin L.J.	Olfactory bulb core is a rich source of neural progenitor and stem cells in adult rodent and human
2003	10.1023/B:COGE.0000006107.46111.bc	Zhang S.-M.; Wang D.-Q.; Zhang Y.-P.	Mitochondrial DNA variation, effective female population size and population history of the endangered Chinese sturgeon, Acipenser sinensis
2003	10.1034/j.1600-0633.2003.00018.x	Gowans A.R.D.; Armstrong J.D.; Priede I.G.; Mckelvey S.	Movements of Atlantic salmon migrating upstream through a fish-pass complex in Scotland
2003	10.1051/limn/2003016	Kruk A.; Penczak T.	Impoundment impact on populations of facultative riverine fish
2004	10.1007/s10641-004-0098-z	Baumgartner G.; Nakatani K.; Gomes L.C.; Bialetzki A.; Sanches P.V.; Makrakis M.C.	Identification of spawning sites and natural nurseries of fishes in the upper Paraná River, Brazil
2004	10.1577/T03-031	Larsen D.A.; Beckman B.R.; Cooper K.A.; Barrett D.; Johnston M.; Swanson P.; Dickhoff W.W.	Assessment of High Rates of Precocious Male Maturation in a Spring Chinook Salmon Supplementation Hatchery Program
2005	10.1577/T03-067.1	Hanson S.D.; Curry R.A.	Effects of size structure on trophic interactions between age-0 smallmouth bass and juvenile anadromous alewives
2005	10.1577/1548-8446(2005)30[10:DOAFIT]2.0.CO;2	Hamilton J.B.; Curtis G.L.; Snedaker S.M.; White D.K.	Distribution of anadromous fishes in the upper klamath river watershed prior to hydropower dams - A synthesis of the historical evidence
2002	10.47886/9781888569360.ch9	Cooke D.W.; Leach S.D.; Isely J.J.	Behavior and lack of upstream passage of shortnose sturgeon at a hydroelectric facility and navigation lock complex
2003	10.1890/1051-0761(2003)13[964:ALMSAA]2.0.CO;2	McClure M.M.; Holmes E.E.; Sanderson B.L.; Jordan C.E.	A large-scale, multispecies status assessment: Anadromous salmonids in the Columbia River Basin
2002	10.1002/rra.640	Oldani N.O.; Baigún C.R.M.	Performance of a fishway system in a major South American dam on the Parana River (Argentina-Paraguay)
2003		Iguchi K.; Yodo T.; Katano O.	Habitat conditions for freshwater fishes found in a paddy water system on Iriomote Island
2003	10.1016/S0025-326X(03)00235-2	Ashley J.T.F.; Horwitz R.; Steinbacher J.C.; Ruppel B.	A comparison of congeneric PCB patterns in American eels and striped bass from the Hudson and Delaware River estuaries
2003	10.1656/1092-6194(2003)010[0039:tdotpr]2.0.co;2	Locke A.; Hanson J.M.; Klassen G.J.; Richardson S.M.; Aubé C.I.	The damming of the Petitcodiac River: Species, populations, and habitats lost
2005	10.1007/s10641-004-2582-5	De Oliveira E.F.; Minte-Vera C.V.; Goulart E.	Structure of fish assemblages along spatial gradients in a deep subtropical reservoir (Itaipu Reservoir, Brazil-Paraguay border)
2004	10.3825/ece.6.145	Ideguchi K.; Yamahira K.	Effects of artificial structures in rivers on abundance of diadromous invertebrates: Comparative studies among rivers Ecol. Civil Eng. 6(2), 145-156, 2004
2003	10.1046/j.1365-294X.2003.01744.x	Baker J.D.; Moran P.; Ladley R.	Nuclear DNA identification of migrating bull trout captured at the Puget Sound Energy diversion dam on the White River, Washington State
2005	10.1242/jeb.01380	Castro-Santos T.	Optimal swim speeds for traversing velocity barriers: An analysis of volitional high-speed swimming behavior of migratory fishes
2004	10.1002/rra.746	Horne B.D.; Rutherford E.S.; Wehrly K.E.	Simulating effects of hydro-dam alteration on thermal regime and wild steelhead recruitment in a stable-flow Lake Michigan tributary
2004	10.1016/j.fishres.2004.04.009	Tsuboi J.-I.; Morita K.	Selectivity effects on wild white-spotted charr (Salvelinus leucomaenis) during a catch and release fishery
2004	10.1111/j.1365-2699.2004.01045.x	Kelt D.A.; Meserve P.L.; Gutiérrez J.R.	Seed removal by small mammals, birds and ants in semi-arid Chile, and comparison with other systems
2004	10.1577/T03-223.1	Keeper M.L.; Peery C.A.; Bjornn T.C.; Jepson M.A.; Stuehrenberg L.C.	Hydrosystem, dam, and reservoir passage rates of adult Chinook salmon and steelhead in the Columbia and Snake rivers
2003		Baglinière J.-L.; Sabatié M.R.; Rochard E.; Alexandrino P.; Aprahamian M.W.	The allis shad Alosa alosa: Biology, ecology, range, and status of populations
2003	10.1023/A:1023697714517	Fu C.; Wu J.; Chen J.; Wu Q.; Lei G.	Freshwater fish biodiversity in the Yangtze River basin of China: Patterns, threats and conservation
2005	10.1139/f04-147	Naughton G.P.; Caudill C.C.; Keefer M.L.; Bjornn T.C.; Stuehrenberg L.C.; Peery C.A.	Late-season mortality during migration of radio-tagged adult sockeye salmon (Oncorhynchus nerka) in the Columbia River
2004	10.2307/4090057	Borgmann K.L.; Pearson S.F.; Levey D.J.; Greenberg C.H.	Wintering yellow-rumped warblers (Dendroica coronata) track manipulated abundance of myrica cerifera fruits
2004	10.1139/F04-093	Haro A.; Castro-Santos T.; Noreika J.; Odeh M.	Swimming performance of upstream migrant fishes in open-channel flow: A new approach to predicting passage through velocity barriers
2003		Debrot A.O.	A review of the freshwater fishes of Curaçao, with comments on those of Aruba and Bonaire
2003	10.1016/S0167-5273(02)00250-4	Miwa K.	Low density lipoprotein particles are small in patients with coronary vasospasm
2002	10.1111/j.1439-0485.2002.tb00007.x	Bianco P.G.	The status of the twaite shad, Alosa agone, in Italy and the Western Balkans
2002	10.1002/nrc.10032	Račeková E.; Orendáčová J.; Martončiková M.; Zigova T.; Sekerkova G.; Maršala J.	Developmental characteristics in adult forebrain following neonatal unilateral olfactory bulbectomy
2003	10.1034/j.1600-0633.2003.00025.x	Guiny E.; Armstrong J.D.; Ervine D.A.	Preferences of mature male brown trout and Atlantic salmon parr for orifice and weir fish pass entrances matched for peak velocities and turbulence
2004	10.1139/f03-140	Hanrahan T.P.; Dauble D.D.; Geist D.R.	An estimate of chinook salmon (Oncorhynchus tshawytscha) spawning habitat and redd capacity upstream of a migration barrier in the upper Columbia River
2003	10.1034/j.1600-0633.2003.00028.x	Aarestrup K.; Lucas M.C.; Hansen J.A.	Efficiency of a nature-like bypass channel for sea trout (Salmo trutta) ascending a small Danish stream studied by PIT telemetry
2003	10.1080/03014223.2003.9518333	Hicks B.J.	Distribution and abundance of fish and crayfish in a Waikato stream in relation to basin area
2005	10.1080/14888386.2005.9712753	Quarto A.	Mangrove restoration—natural protection from natural disasters
2004	10.1577/M03-170.1	Keefer M.L.; Peery C.A.; Jepson M.A.; Tolotti K.R.; Bjornn T.C.; Stuehrenberg L.C.	Stock-specific migration timing of adult spring-summer Chinook salmon in the Columbia River basin
2003	10.1016/S0165-7836(03)00069-9	Zlokovitz E.R.; Secor D.H.; Piccoli P.M.	Patterns of migration in Hudson River striped bass as determined by otolith microchemistry
2005	10.1111/j.0022-1112.2005.00630.x	Čech M.; Kratochvíl M.; Kubečka J.; Draštík V.; Matěna J.	Diel vertical migrations of bathypelagic perch fry
2004	NA	Bacheler N.M.; Neal J.W.; Noble R.L.	Reproduction of a landlocked diadromous fish population: Bigmouth sleepers Gobiomorus dormitor in a reservoir in Puerto Rico
2003	10.1577/M02-019	Matter A.L.; Sandford B.P.	A comparison of migration rates of radio- and PIT-tagged adult snake river chinook salmon through the Columbia River hydropower system
2003	10.1046/j.1095-8649.2003.00198.x	Bij De Vaate A.; Breukelaar A.W.; Vriese T.; De Laak G.; Dijkers C.	Sea trout migration in the Rhine delta
2003	10.1023/A:1026304117797	Liu J.-H.; Okazaki K.; Shi W.-M.; Kida H.	Phylogenetic Analysis of Hemagglutinin and Neuraminidase Genes of H9N2 Viruses Isolated from Migratory Ducks
2005	10.1645/GE-3437.1	Morshed M.G.; Scott J.D.; Fernando K.; Beati L.; Mazerolle D.F.; Geddes G.; Durden L.A.	Migratory songbirds disperse ticks across Canada, and first isolation of the Lyme disease spirochete, Borrelia burgdorferi, from the avian tick, Ixodes auritulus
2004	10.1071/MF03126	Richardson A.J.; Growns J.E.; Cook R.A.	Distribution and life history of caridean shrimps in regulated lowland rivers in southern Australia
2005	10.1136/vr.157.6.159	Sims L.D.; Domenech J.; Benigno C.; Kahn S.; Kamata A.; Lubroth J.; Martin V.; Roeder P.	Origin and evolution of highly pathogenic H5N1 avian influenza in Asia
2005	10.1071/pc050136	Doupé R.G.; Morgan D.L.; Gill H.S.	Prospects for a restorative fishery enhancement of Lake Kununurra: A high-level tropical impoundment on the Ord River, Western Australia
2002		Tallman R.F.	Genetic differences in growth between lacustrine and anadromous populations of broad whitefish, Coregonus nasus, of the lower Mackenzie River
2002		Sekine E.S.; Prioli A.J.; Alves Pinto Prioli S.M.; Ferreira Júlio Jr. H.	Genetic differentiation among populations of Pseudoplatystoma corruscans (Agassiz, 1829) (Osteichthyes, Pimelodidae) isolated by the Guaíra Falls in the Paraná River
2004	NA	Lenhardt M.; Cakic P.; Kolarevic J.	Influence of the HEPS Djerdap I and Djerdap II dam construction on catch of economically important fish species in the Danube River
2003	10.1577/H02-022	Meyers T.R.; Korn D.; Glass K.; Burton T.; Short S.; Lipson K.; Starkey N.	Retrospective Analysis of Antigen Prevalences of Renibacterium salmoninarum (Rs) Detected by Enzyme-Linked Immunosorbent Assay in Alaskan Pacific Salmon and Trout from 1988 to 2000 and Management of Rs in Hatchery Chinook and Coho Salmon
2004	10.1023/B:BIOC.0000039999.57645.23	Avilés J.M.	Common cranes Grus grus and habitat management in holm oak dehesas of Spain
2003	10.1167/iovs.03-0513	Vishwanath M.; Ma L.; Otey C.A.; Jester J.V.; Petroll W.M.	Modulation of Corneal Fibroblast Contractility within Fibrillar Collagen Matrices
2002	10.3354/meps236289	Kurle C.M.; Worthy G.A.J.	Stable nitrogen and carbon isotope ratios in multiple tissues of the northern fur seal Callorhinus ursinus: Implications for dietary and migratory reconstructions
2004	10.1016/S0075-9511(04)80047-1	Santos J.M.; Godinho F.; Ferreira M.T.; Cortes R.	The organisation of fish assemblages in the regulated Lima basin, Northern Portugal
2005	10.1016/j.mcn.2004.12.009	De Wit J.; De Winter F.; Klooster J.; Verhaagen J.	Semaphorin 3A displays a punctate distribution on the surface of neuronal cells and interacts with proteoglycans in the extracellular matrix
2004		Kruk A.	Decline in migratory fish in the Warta River, Poland
2005	10.1051/kmae:2005004	Briand C.; Fatin D.; Fontenelle G.; Feunteun E.	Effect of re-opening of a migratory pathway for eel (Anguilla anguilla, L.) at a watershed scale
2005	10.1016/j.ecss.2005.03.013	Easley J.T.; Hymel S.N.; Plante C.J.	Temporal patterns of benthic microalgal migration on a semi-protected beach
2004	10.1023/B:EMAS.0000038180.63065.36	Grismer M.E.; Kollar J.; Syder J.	Assessment of hydraulic restoration of San Pablo Marsh, California
2005	10.1007/s10750-004-6422-6	Burky A.J.; Benbow M.E.; Way C.M.	Two modified Breder traps for quantitative studies of tropical amphidromous migration
2002		Engelking H.M.	Potential for introduction of Myxobolus cerebralis into the Deschutes River watershed in Central Oregon from adult anadromous salmonids
2004		Agostinho A.A.; Thomaz S.M.; Gomes L.C.	Threats for biodiversity in the floodplain of the Upper Paraná River: Effects of hydrological regulation by dams
2003	10.1046/j.1523-1739.2003.00472.x	Novinger D.C.; Rahel F.J.	Isolation management with artificial barriers as a conservation strategy for cutthroat trout in headwater streams
2003		Fontes De Oliveira E.; Goulart E.; Minte-Vera C.V.	Patterns of dominance and rarity of fish assemblage along spatial gradients in the Itaipu Reservoir, Paraná, Brazil
2003	10.1016/S0990-7440(03)00061-5	De Borba M.R.; Fracalossi D.M.; Pezzato L.E.; Menoyo D.; Bautista J.M.	Growth, lipogenesis and body composition of piracanjuba (Brycon orbignyanus) fingerlings fed different dietary protein and lipid concentrations
2005		Fitzsimons J.M.; Parham J.E.; Benson L.K.; McRae M.G.; Nishimoto R.T.	Biological assessment of Kahana Stream, Island of O'ahu, Hawai'i: An application of PABITRA survey methods
2005	10.1007/s10340-005-0085-6	Baraniak E.; Walczak U.; Zduniak P.	Appearance and migration of the horse-chestnut leafminer Cameraria ohridella in relation to city size and leaf-raking, using the example of two cities in Western Poland
2004	10.1577/M02-128	Keefer M.L.; Peery C.A.; Ringe R.R.; Bjornn T.C.	Regurgitation rates of intragastric radio transmitters by adult Chinook salmon and steelhead during upstream migration in the Columbia and Snake rivers
2003	10.1577/M02-113	Reischel T.S.; Bjornn T.C.	Influence of Fishway Placement on Fallback of Adult Salmon at the Bonneville Dam on the Columbia River
2004	10.1016/j.ecolmodel.2003.07.009	Lopes L.F.G.; Do Carmo J.S.A.; Cortes R.M.V.; Oliveira D.	Hydrodynamics and water quality modelling in a regulated river segment: Application on the instream flow definition
2004	10.1577/M03-141.1	Cooke D.W.; Leach S.D.	Implications of a migration impediment on shortnose sturgeon spawning
2004		Chanseau M.; Castelnaud G.; Carry L.; Martin-Vandembulcke D.; Belaud A.	Evaluation of the population of Alosa alosa of the system gironde-garonne-dordogne during the 1987-2001 period and comparison of different abundance indicators; [Essai d'evaluation du stock de géniteurs d'alose Alosa alosa du bassin versant gironde-garonne-dordogne sur la periode 1987-2001 et comparaison de differents indicateurs d'abondance]
2005		Zurstadt C.F.; Stephan K.	Seasonal migration of westslope cutthroat trout in the Middle Fork Salmon River Drainage, Idaho
2004	10.1577/M02-177.1	Naughton G.P.; Bennett D.H.; Newman K.B.	Predation on juvenile salmonids by smallmouth bass in the Lower Granite Reservoir System, Snake River
2004	10.1016/j.icesjms.2004.07.023	Acolas M.L.; Bégout Anras M.L.; Véron V.; Jourdan H.; Sabatié M.R.; Baglinière J.L.	An assessment of the upstream migration and reproductive behaviour of allis shad (Alosa alosa L.) using acoustic tracking
2002	10.1023/A:1021137630654	Richardson S.M.; Hanson J.M.; Locke A.	Effects of impoundment and water-level fluctuations on macrophyte and macroinvertebrate communities of a dammed tidal river
2005	10.1051/lhb:200503009	Travade F.	Migratory fish passage at hydroelectric facilities: EDF experience; [Le franchissement des aménagement hydroélectriques par les poissons migrateurs: L'expérience EDF]
2002	10.1046/j.1526-100X.2002.01031.x	Warren R.S.; Fell P.E.; Rozsa R.; Brawley A.H.; Orsted A.C.; Olson E.T.; Swamy V.; Niering W.A.	Salt marsh restoration in Connecticut: 20 years of science and management
2004	10.1002/aqc.634	Oliveira J.M.; Ferreira M.T.; Pinheiro A.N.; Bochechas J.H.	A simple method for assessing minimum flows in regulated rivers: The case of sea lamprey reproduction
2005	10.1890/04-1145	Studds C.E.; Marra P.P.	Nonbreeding habitat occupancy and population processes: An upgrade experiment with a migratory bird
2003	10.1577/M02-035	Harmon J.R.	A trap for handling adult anadromous salmonids at Lower Granite Dam on the Snake River, Washington
2003	10.1080/08920750390168318	Lenhart C.F.	A preliminary review of NOAA's community-based dam removal and fish passage projects
2004	10.1029/2004WR003279	Snyder N.P.; Rubin D.M.; Alpers C.N.; Childs J.R.; Curtis J.A.; Flint L.E.; Wright S.A.	Estimating accumulation rates and physical properties of sediment behind a dam: Englebright Lake, Yuba River, northern California
2004	10.1590/S1516-89132004000400012	Fernandez D.R.; Agostinho A.A.; Bini L.M.	Selection of an experimental fish ladder located at the dam of the Itaipu Binacional, Paraná river, Brazil
2004	10.1007/s00267-004-0269-5	Bartholow J.M.; Campbell S.G.; Flug M.	Predicting the thermal effects of dam removal on the Klamath river
2004	10.1007/s11160-004-3551-y	Agostinho A.A.; Gomes L.C.; Veríssimo S.; Okada E.K.	Flood regime, dam regulation and fish in the Upper Paraná River: Effects on assemblage attributes, reproduction and recruitment
2003	10.1089/153036603765627433	Peterson A.T.; Vieglais D.A.; Andreasen J.K.	Migratory birds modeled as critical transport agents for West Nile Virus in North America.
2004	10.1139/F04-042	Steel E.A.; Feist B.E.; Jensen D.W.; Pess G.R.; Sheer M.B.; Brauner J.B.; Bilby R.E.	Landscape models to understand steelhead (Oncorhynchus mykiss) distribution and help prioritize barrier removals in the Willamette basin, Oregon, USA
2004		Disi A.M.; Damhoureyeh S.A.; Al-Khader I.A.; Al-Jbour S.	The Badia of Jordan: Biodiversity, threats and conservation
2004	10.1002/rra.799	Arnekleiv J.V.; Rønning L.	Migratory patterns and return to the catch site of adult brown trout (Salmo Trutta L.) in a regulated river
2004		Farahnak A.; Shiekhian R.; Mobedi I.	A faunistic survey on the bird helminth parasites and their medically importance
2004		Mesa M.G.; Weiland L.K.; Zydlewski G.B.	Critical Swimming Speeds of Wild Bull Trout
2005	10.1577/M04-024.1	Johnson G.E.; Anglea S.M.; Adams N.S.; Wik T.O.	Evaluation of a prototype surface flow bypass for juvenile salmon and steelhead at the powerhouse of Lower Granite Dam, Snake River, Washington, 1996-2000
2002	10.1680/wama.154.2.117.38667	Hunter P.D.; Gander H.C.W.	Cardiff Bay Barrage: Planning and design
2005	10.1002/rra.819	Merz J.E.; Chan L.K.O.	Effects of gravel augmentation on macroinvertebrate assemblages in a regulated California river
2003	10.11369/jji1950.50.15	Shimoda K.; Nakano S.; Ono Y.	Effects of pool type fishways on the distribution of diadromous fishes in Hokkaido
2003	10.1023/A:1025652527363	Mistak J.L.; Hayes D.B.; Bremigan M.T.	Food habits of coexisting salmonines above and below Stronach Dam in the Pine River, Michigan
2002	10.1080/0790062022000006880	Ortolano L.; Cushing K.K.	Grand Coulee Dam 70 years later: What can we learn?
2003		Naughton G.P.; Bennett D.H.	Diet composition of Northern Pikeminnow in the lower granite reservoir system
1999		Augustin J.C.; Grubaugh J.W.; Marshall M.R.	Validating macroinvertebrate assumptions of the shorebird management model for the lower Mississippi Valley
1999	10.1577/1548-8675(1999)019<1142:DOSSTW>2.0.CO;2	Marsh D.M.; Matthews G.M.; Achord S.; Ruehle T.E.; Sandford B.P.	Diversion of salmonid smolts tagged with passive integrated transponders from an untagged population passing through a juvenile collection system
2001	10.1046/j.1365-2400.2001.00271.x	Winter H.V.; Van Densen W.L.T.	Assessing the opportunities for upstream migration of non-salmonid fishes in the weir-regulated River Vecht
2002	10.1016/S1051-0443(07)60014-1	Schöber W.; Wiskirchen J.; Kehlbach R.; Gebert R.; Rodegerdts E.; Betsch A.; Johst U.; Claussen C.D.; Duda S.H.	Flufenamic acid: Growth modulating effects on human aortic smooth muscle cells in vitro
2002	10.1023/A:1014969606303	Barragán Severo J.; López-López E.; Babb Stanley K.A.	Spatial and temporal variation patterns of a waterfowl community in a reservoir system of the Central Plateau, Mexico
2002	10.4269/ajtmh.2002.66.572	Baquera-Heredia J.; Cruz-Reyes A.; Flores-Gaxiola A.; López-Pulido G.; Díaz-Simental E.; Alderrama-Valenzuela L.	Case report: Ocular gnathostomiasis in Northwestern Mexico
2002	10.1016/S0378-1127(01)00612-0	McCarty J.P.; Levey D.J.; Greenberg C.H.; Sargent S.	Spatial and temporal variation in fruit use by wildlife in a forested landscape
2001	10.1002/rrr.607	Rivinoja P.; Mckinnell S.; Lundqvist H.	Hindrances to upstream migration of atlantic salmon (Salmo Salar) in A Northern Swedish River caused by a hydroelectric power-station
2000	10.1080/00288330.2000.9516930	Joy M.K.; Death R.G.	Development and application of a predictive model of riverine fish community assemblages in the Taranaki region of the North Island, New Zealand
1999	10.1023/A:1003739327687	Prignon C.; Micha J.C.; Rimbaud G.; Philippart J.C.	Rehabilitation efforts for Atlantic salmon in the Meuse basin area: Synthesis 1983-1998
1999	10.1890/1051-0761(1999)009[0656:EOALHD]2.0.CO;2	Benstead J.P.; March J.G.; Pringle C.M.; Scatena F.N.	Effects of a low-head dam and water abstraction on migratory tropical stream biota
2000	10.1002/(SICI)1099-1646(200003/04)16:2<101::AID-RRR569>3.0.CO;2-T	Fièvet É.	Passage facilities for diadromous freshwater shrimps (Decapoda: Caridea) in the Bananier River, Guadeloupe, West Indies
2000	10.1016/S0990-7440(00)01058-5	Guillard J.; Colon M.	First results on migrating shad (Alosa fallax) and mullet (Mugil cephalus) echocounting in a lock on the Rhône River (France) using a split-beam sounder, and relationships with environmental data and fish caught
2000	10.1016/S0304-3800(00)00277-5	Charles S.; Bravo De La Parra R.; Mallet J.-P.; Persat H.; Auger P.	Annual spawning migrations in modelling brown trout population dynamics inside an arborescent river network
2001		Edge T.A.; Gilhen J.	Updated status report on the endangered Atlantic Whitefish, Coregonus huntsmani
2000	10.1002/1099-1220(200011/12)6:6<439::AID-IJPG198>3.0.CO;2-L	Heming L.; Rees P.	Population displacement in the three Georges reservoir area of the Yangtze River, Central China: Relocation policies and migrant views
2000	10.1139/z00-094	Smith K.G.; Ficht E.J.; Hobson D.; Sorensen T.C.; Hervieux D.	Winter distribution of woodland caribou in relation to clear-cut logging in west-central Alberta
1999	10.1006/jfbi.1999.0954	Leonard J.B.K.; McCormick S.D.	Changes in haematology during upstream migration in American shad
2000		Ferguson K.; Jamieson S.	Born again
2001	10.1046/j.1365-294X.2001.01269.x	Neraas L.P.; Spruell P.	Fragmentation of riverine systems: The genetic effects of dams on bull trout (Salvelinus confluentus) in the Clark Fork River system
2002	10.1577/1548-8659(2002)131<0523:TMTOAS>2.0.CO;2	Robards M.D.; Quinn T.P.	The migratory timing of adult summer-run steelhead in the columbia river over six decades of environmental change
1999	10.1080/02705060.1999.9663703	Concepcion G.B.; Nelson S.G.	Effects of a dam and reservoir on the distributions and densities of macrofauna in tropical streams of Guam (mariana Islands)
2002	10.1198/10857110260141274	Sandford B.P.; Smith S.G.	Estimation of smolt-to-adult return percentages for Snake River Basin anadromous salmonids, 1990-1997
2000	10.1577/1548-8675(2000)020<0467:UOSTAS>2.3.CO;2	Rooper C.N.; Bryant M.D.; McCurdy S.J.	Use of scales to assess summer growth of resident cutthroat trout in Margaret Lake, Alaska
1999		McCloskey M.A.; Fan Y.; Luther S.	Chemotaxis of rat mast cells toward adenine nucleotides
1999	10.1016/S0048-9697(99)00323-X	Patty S.S.; Roth N.; Mountain D.	Maryland, the Power Plant Research Program, and the Chesapeake Bay watershed
2001	10.1127/archiv-hydrobiol/151/2001/405	Fièvet E.; Tito de Morais L.; Tito de Morais A.; Monti D.; Tachet H.	Impacts of an irrigation and hydroelectric scheme in a stream with a high rate of diadromy (Guadeloupe, Lesser Antilles): Can downstream alterations affect upstream faunal assemblages?
2002	10.1046/j.1365-2400.2002.00279.x	Laine A.; Jokivirta T.; Katopodis C.	Atlantic salmon, Salmo sara L., and sea trout, Salmo trutta L., passage in a regulated northern river - Fishway efficiency, fish entrance and environmental factors
2000		Rudnick D.A.; Halat K.M.; Resh V.H.	Distribution, ecology and potential impacts of the Chinese mitten crab (Eriocheir sinensis) in San Francisco Bay
2001	10.1051/kmae/2001050	Lebel I.; Menella J.Y.; Le Corre M.	Contract « back to the origins » on the rhone-mediterranee-corsica basin : Results and prospects; [Le contrat « retour aux sources » sur le bassin rhône-méditerranée-corse : Bilan et perspectives]
2001	10.1034/j.1600-0633.2001.100403.x	Bunt C.M.; Van Poorten B.T.; Wong L.	Denil fishway utilization patterns and passage of several warmwater species relative to seasonal, thermal and hydraulic dynamics
1999	10.1016/S0990-7440(99)00109-6	Paugy D.; Fermon Y.; Abban K.E.; Diop M.E.; Traoré K.	Onchocerciasis Control Programme in West Africa: A 20-year monitoring of fish assemblages
2000	10.1023/A:1007666014842	McDowall R.M.	Biogeography of the New Zealand torrentfish, Cheimarrichthys fosteri (Teleostei: Pinguipedidae): A distribution driven mostly by ecology and behaviour
1999	10.1051/kmae:1999015	Cattoen M.; Larinier M.; Thomas N.	System and related software for monitoring fish passes; [Système et logiciels pour la surveillance des passes à poissons]
2000	10.1577/1548-8675(2000)020<0028:PDAMBO>2.0.CO;2	Tiffan K.F.; Rondorf D.W.; Wagner P.G.	Physiological development and migratory behavior of subyearling fall chinook salmon in the columbia river
2000	10.1046/j.1365-2664.2000.00536.x	Pettifor R.A.; Caldow R.W.G.; Rowcliffe J.M.; Goss-Custard J.D.; Black J.M.; Hodder K.H.; Houston A.I.; Lang A.; Webb J.	Spatially explicit, individual-based, behavioural models of the annual cycle of two migratory goose populations
2000	10.1651/0278-0372(2000)020[0158:mdcpit]2.0.co;2	Bowles D.E.; Aziz K.; Knight C.L.	Macrobrachium (Decapoda: Caridea: Palaemonidae) in the contiguous United States: A review of the species and an assessment of threats to their survival
2000	10.1078/0171-9335-00084	Krizbai I.A.; Bauer H.; Amberger A.; Hennig B.; Szabó H.; Fuchs R.; Bauer H.-C.	Growth factor-induced morphological, physiological and molecular characteristics in cerebral endothelial cells
1999		Gurram S.K.; Pohjamo T.	Hydraulic assessment of a fish and boat pass channel
2002	10.3825/ece.5.23	Sumiya M.; Nagase O.; Kinoshita M.	Studies on the fishways and migratory fish species of Nagaragawa Estuary Barrage. Ecol. Civil Eng. 5(1) 23-40, 2002
2000	10.1111/j.1752-1688.2000.tb05727.x	Phillips J.L.; Ory J.; Talbot A.	Anadromous salmonid recovery in the Umatilla River Basin, Oregon: A case study
2000	10.1017/S0959270900000186	Polet G.	Waterfowl and flood extent in the Hadejia-Nguru wetlands of north-east Nigeria
2000	10.1089/10430340050032429	Varenne O.; Sinnaeve P.; Gillijns H.; Iung B.; Laurysens V.; Meurrens K.; Bout B.; Valerio D.; Collen D.; Janssens S.P.; Gerard R.D.	Percutaneous gene therapy using recombinant adenoviruses encoding human herpes simplex virus thymidine kinase, human PAI-1, and human NOS3 in balloon-injured porcine coronary arteries
2002	10.1023/A:1021038916271	De Groot S.J.	A review of the past and present status of anadromous fish species in the Netherlands: Is restocking the Rhine feasible?
2002	10.1890/1051-0761(2002)012[0173:SMICSW]2.0.CO;2	Zabel R.W.; Williams J.G.	Selective mortality in chinook salmon: What is the role of human disturbance?
2001	10.1080/02705060.2001.9663820	Jordan G.R.; Willis D.W.	Seasonal variation in sampling indices for shovelnose sturgeon, river carpsucker, and shorthead redhorse collected from the missouri river below fort randall dam, south dakota
2000	10.1007/s002670010076	Young K.A.	Riparian zone management in the Pacific Northwest: Who's cutting what?
1999	10.1017/S0031182099004990	Bakke T.A.; Soleng A.; Harris P.D.	The susceptibility of Atlantic salmon (Salmo salar L.) x brown trout (Salmo trutta L.) hybrids to Gyrodactylus salaris Malmberg and Gyrodactylus derjavini Mikailov
2000		Fluharty D.L.	Characterization and assessment of economic systems in the interior Columbia Basin: Fisheries
2000	10.1080/00306525.2000.9639884	Scholte P.; de Kort S.; van Weerd M.	Floodplain rehabilitation in Far North Cameroon: Expected impact on bird life
2001		Daus G.	Feasibility study proposes inflatable dam
2001	10.1890/1051-0761(2001)011[0981:HCATMO]2.0.CO;2	Pringle C.M.	Hydrologic connectivity and the management of biological reserves: A global perspective
1999	10.1046/j.1523-1739.1999.013002347.x	Shepherd P.C.F.; Boates J.S.	Effects of a commercial baitworm harvest on Semipalmated Sandpipers and their prey in the Bay of Fundy hemispheric shorebird reserve
1999	10.1577/1548-8675(1999)019<1129:COAWBA>2.0.CO;2	Bryant M.D.; Frenette B.J.; McCurdy S.J.	Colonization of a watershed by anadromous salmonids following the installation of a fish ladder in margaret creek, southeast alaska
1999	10.1080/03014223.1999.9517598	Allibone R.M.	Impoundment and introductions: Their impacts on native fish of the upper waipori river, new zealand
2001	10.1051/kmae/2001047	Fièvet E.; Roux A.L.; Redaud L.; Sérandour J.M.	Conception of passage facilities for the amphidromous biota (freshwater shrimps and fishes) of the west indies : A review; [Conception des dispositifs de franchissements pour la faune amphidrome (crevettes et poissons) des cours d'eau antillais : Une revue]
2000	10.1080/02705060.2000.9663755	Kelner D.E.; Sietman B.E.	Relic populations of the ebony shell, fusconaia ebena (bivalvia: Unionidae), in the upper mississippi river drainage
1999	10.3825/ece.2.153	Tanida K.; Takemon Y.	Effects of dams on benthic animals in streams and rivers. Ecol. Civil Eng. 2(2), 153-164, 1999
2002	10.1006/jfbi.2002.1908	Slavík O.; Bartoš L.	Factors affecting migrations of burbot
2001	10.1577/1548-8675(2001)021<0310:SEFDMY>2.0.CO;2	Williams J.G.; Smith S.G.; Muir W.D.	Survival Estimates for Downstream Migrant Yearling Juvenile Salmonids through the Snake and Columbia Rivers Hydropower System, 1966–1980 and 1993–1999
2001		Agostinho A.A.; Gomes L.C.; Zalewski M.	The importance of floodplains for the dynamics of fish communities of the upper river Paraná
2001	10.1577/1548-8675(2001)021<0269:SEFMYC>2.0.CO;2	Muir W.D.; Smith S.G.; Williams J.G.; Hockersmith E.E.; Skalski J.R.	Survival estimates for migrant yearling chinook salmon and steelhead tagged with passive integrated transponders in the lower snake and lower columbia rivers, 1993-1998
2000	10.1111/j.1474-919x.2000.tb04860.x	Shmueli M.; Izhaki I.; Arieli A.; Arad Z.	Energy requirements of migrating Great White Pelicans Pelecanus onocrotalus
1999	10.1016/S0044-8486(98)00504-3	Kubokawa K.; Watanabe T.; Yoshioka M.; Iwata M.	Effects of acute stress on plasma cortisol, sex steroid hormone and glucose levels in male and female sockeye salmon during the breeding season
2000	10.1177/014556130007900419	Arumainathan U.D.; Lwin S.; Suan T.L.; Raman R.	Removal of a fish bone in the thyroid gland without the need for thryroid lobectomy
2002	10.1002/rra.669	Gehrke P.C.; Gilligan D.M.; Barwick M.	Changes in fish communities of the Shoalhaven River 20 years after construction of Tallowa Dam, Australia
2000	10.1672/0277-5212(2000)020[0684:IODRIA]2.0.CO;2	Smith L.K.; Sartoris J.J.; Thullen J.S.; Andersen D.C.	Investigation of denitrification rate in an Ammonia-dominated constructed wastewater-treatment Wetland
2000	10.1006/mthe.2000.0046	Herrlinger U.; Woiciechowski C.; Sena-Esteves M.; Aboody K.S.; Jacobs A.H.; Rainov N.G.; Snyder E.Y.; Breakefield X.O.	Neural Precursor Cells for Delivery of Replication-Conditional HSV-1 Vectors to Intracerebral Gliomas
2002	10.1046/j.1365-2400.2002.00285.x	Stuart I.G.; Berghuis A.P.	Upstream passage of fish through a vertical-slot fishway in an Australian subtropical river
2000	10.1002/1097-0177(2000)9999:9999<::AID-DVDY1077>3.0.CO;2-3	Canning D.R.; Amin T.; Richard E.	Regulation of epiblast cell movements by chondroitin sulfate during gastrulation in the chick
2001		Matsumiya Y.; Watanabe K.; Iguchi K.; Iwata H.; Yamamoto G.; Nishida M.	Freshwater fishes of the Minami River system in Reinan Region, Fukui Prefecture, Japan
2000	10.1006/dbio.2000.9696	Hodor P.G.; Illies M.R.; Broadley S.; Ettensohn C.A.	Cell-substrate interactions during sea urchin gastrulation: Migrating primary mesenchyme cells interact with and align extracellular matrix fibers that contain ECM3, a molecule with NG2-like and multiple calcium-binding domains
2001		Steiner H.A.	The fish passage at the Iffezheim power station on the River Rhine - Requirements, realisation and first results; [Der Fischaufstieg beim Rheinkraftwerk Iffezheim - Anforderungen, Realisierung und erste Ergebnisse]
2002	10.1577/1548-8659(2002)131<0956:PEOAPL>2.0.CO;2	Close D.A.; Fitzpatrick M.S.; Lorion C.M.; Li H.W.; Schreck C.B.	Passage efficiency of adult Pacific lampreys at hydropower dams on the lower Columbia River, USA
2001	10.1051/kmae/2001049	Steinbach P.	Situation and restoration of amphyhalin migratory fishes in the loire basin; [Situation et restauration des populations de poissons migrateurs amphihalins dans le bassin de la loire]
2002	10.1080/03008200290001221	Diekwisch T.G.H.	Pathways and fate of migratory cells during late tooth organogenesis
1999	10.1002/(sici)1099-1646(199911/12)15:6<575::aid-rrr562>3.0.co;2-q	Stuart I.G.; Mallen-Cooper M.	An assessment of the effectiveness of a vertical-slot fishway for non-salmonid fish at a tidal barrier on a large tropical/subtropical river
2000		Hanson J.M.; Locke A.	The status of the Dwarf Wedgemussel, Alasmidonta heterodon, in Canada
2002	10.1016/S0168-0102(01)00314-5	Li Z.; Kato T.; Kawagishi K.; Fukushima N.; Yokouchi K.; Moriizumi T.	Cell dynamics of calretinin-immunoreactive neurons in the rostral migratory stream after ibotenate-induced lesions in the forebrain
2000	10.1577/1548-8675(2000)020<0041:MBAFDO>2.0.CO;2	Venditti D.A.; Rondorf D.W.; Kraut J.M.	Migratory behavior and forebay delay of radio-tagged juvenile fall chinook salmon in a lower snake river impoundment
2002	10.1577/1548-8675(2002)022<0243:HOHRAS>2.0.CO;2	Hendricks M.L.; Hoopes R.L.; Arnold D.A.; Kaufmann M.L.	Homing of hatchery-reared American shad to the Lehigh River, a tributary to the Delaware River
2002	10.1016/S0044-8486(01)00835-3	Was A.; Wenne R.	Genetic differentiation in hatchery and wild sea trout (Salmo trutta) in the Southern Baltic at microsatellite loci
2001	10.1051/kmae:2001038	Lebel I.	Balance sheet of the migratory fish program actions for the twaite shad population (Alosa fallax rhodanensis) on the Rhone-mediterranean-corsica basin; [Bilan des actions du plan migrateurs concernant l'alose feinte (Alosa fallax rhodanensis) sur le bassin Rhône-méditerranée-corse]
2001	10.1016/S0304-3800(01)00362-3	Jager H.I.	Individual variation in life history characteristics can influence extinction risk
1999	10.1002/(SICI)1099-1220(199907/08)5:4<241::AID-IJPG147>3.0.CO;2-V	Tammaru T.; Sjoberg O.	On the move: Explaining migration patterns in Estonia during the transition period
1999	10.1023/A:1003747528595	Boët P.; Belliard J.; Berrebi-dit-Thomas R.; Tales E.	Multiple human impacts by the City of Paris on fish communities in the Seine river basin, France
1999	10.5962/p.357740	Berghuis A.P.; Long P.E.	Freshwater fishes of the fitzroy catchment, central Queensland
2001	10.1051/kmae/2001051	Vauclin V.; Luquet J.F.	Avancement of the migratory fish programm restauration of the rhine basin in alsace, France (1991-1999); [Avancement du programme de restauration des poissons migrateurs du bassin du rhin en alsace, France (1991-1999)]
2000	10.1016/S0990-7440(00)01088-3	Johnson R.L.; Moursund R.A.	Evaluation of juvenile salmon behavior at Bonneville dam, Columbia River, using a multibeam technique
2000	10.1016/S0022-328X(00)00170-4	Rickard C.E.F.; Roper W.R.; Woodgate S.D.; Wright L.J.	Syntheses and structural studies of five- and six-coordinate o-halophenyl derivatives of ruthenium(II) and osmium(II)
2000	10.1139/f00-050	Morita K.; Yamamoto S.; Hoshino N.	Extreme life history change of white-spotted char (Salvelinus ieucomaenis) after damming
1999	10.1046/j.1365-2400.1999.00132.x	Aarestrup K.; Jepsen N.; Rasmussen G.; Økland F.	Movements of two strains of radio tagged Altlantic salmon, Salmo salar L., smolts through a reservoir
2002	10.1002/rra.674	Agostinho A.A.; Gomes L.C.; Fernandez D.R.; Suzuki H.I.	Efficiency of fish ladders for neotropical ichthyofauna
1999	10.1139/cjfas-56-9-1649	McCormick S.D.; Cunjak R.A.; Dempson B.; O'Dea M.F.; Carey J.B.	Temperature-related loss of smolt characteristics in Atlantic salmon (Salmo salar) in the wild
1999	10.1017/S1466046600000193	Rainey T.B.	Managing the Kuybyshev Reservoir in the New Russia: A status report
2001	10.1051/kmae/2001052	Poulain P.	The « migratory fishes » part of the adour-garonne sdage; [Le volet « poissons migrateurs » du sdage adour-garonne]
2001	10.1016/S0168-1702(00)00259-8	Nadin-Davis S.A.; Huang W.; Armstrong J.; Casey G.Allen; Bahloul C.; Tordo N.; Wandeler A.I.	Antigenic and genetic divergence of rabies viruses from bat species indigenous to Canada
2001	10.1006/jfbi.2001.1715	Armstrong J.D.; Einum S.; Fleming I.A.; Rycroft P.	A method for tracking the behaviour of mature and immature salmon parr around nests during spawning
2001	10.1109/OCEANS.2001.968746	Brown J.J.; St. Pierre R.A.	Restoration of American shad Alosa sapidissima populations in the susquehanna and Delaware Rivers, USA
1998	10.2307/3802007	Rodewald P.G.; Smith K.G.	Short-term effects of understory and overstory management on breeding birds in Arkansas oak-hickory forests
1994		McCoy M.B.; Rodriguez J.M.	Cattail (Typha dominguensis) eradication methods in the restoration of a tropical, seasonal, freshwater marsh
1991	10.2331/suisan.57.2013	Tsukamoto K.	Age and Growth of Ayu Larvae Plecoglossus altivelis Collected in the Nagara, Kiso and Tone River during the Downstream Migration
1997	10.1577/1548-8659(1997)126<0397:MDANMD>2.3.CO;2	Nielsen J.L.; Carpanzano C.; Fountain M.C.; Gan C.A.	Mitochondrial DNA and nuclear microsatellite diversity in hatchery and wild oncorhynchus mykiss from freshwater habitats in Southern California
[truncated: 887 more rows]

## Sheet: Full text review (n = 338)
Year	DOI	Author	Publication Title	Taxa	Met second pass eligibility criteria
[truncated: 338 more rows]

[truncated: 3 more sheets: Systematic review (n = 65), Meta-analysis (n=23), Metadata]
